# Supplementary material for: Development and validation of a prognostic model predicting symptomatic hemorrhagic transformation in acute ischemic stroke at scale in the OHDSI network
Source: PLoS One. 2020 Jan 7;15(1):e0226718. doi: 10.1371/journal.pone.0226718 (PMC6946584; doi:10.1371/journal.pone.0226718)
Supplement: S4 Table — (XLSX) [file pone.0226718.s004.xlsx]

## Sheet: table1
CovariateId	ConceptId	CovariateName	CovariateValue	CovariateMeanWithOutcome	CovariateMeanWithNoOutcome	Covariate in Different Databases
						Ccae_CovariateMeanWithOutcome	Ccae_CovariateMeanWithNoOutcome	Germany_CovariateMeanWithOutcome	Germany_CovariateMeanWithNoOutcome	Hospital_CovariateMeanWithOutcome	Hospital_CovariateMeanWithNoOutcome	Jmdc_CovariateMeanWithOutcome	Jmdc_CovariateMeanWithNoOutcome	Mdcd_CovariateMeanWithOutcome	Mdcd_CovariateMeanWithNoOutcome	Mdcr_CovariateMeanWithOutcome	Mdcr_CovariateMeanWithNoOutcome	Openclaims_CovariateMeanWithOutcome	Openclaims_CovariateMeanWithNoOutcome	Parmetrics_CovariateMeanWithOutcome	Parmetrics_CovariateMeanWithNoOutcome	Thin_CovariateMeanWithOutcome	Thin_CovariateMeanWithNoOutcome
439847209	439847	condition_era group any time prior through 0 days relative to index: Intracranial hemorrhage	0.866755	0.131401	0.0215123	0.104632	0.0211354	0.355556	0.0167935	0.073098	0.031435	0.516129	0.0150868	0.144874	0.0339641	0.12847	0.0326449	0.109474	0.02987	0.21234	0.0261845	0.0285714	0.0208309
376713209	376713	condition_era group any time prior through 0 days relative to index: Cerebral hemorrhage	0.600791	0.0663229	0.00752655	0.0558313	0.0105621	0.333333	0.0100809	0.041273	0.0110832	0.516129	0.00818859	0.0736648	0.0134179	0.0479917	0.0129743	0.0494252	0.0117478	0.0446186	0.00888136	0.0285714	0.0101572
439847210	439847	condition_era group during day -365 through 0 days relative to index: Intracranial hemorrhage	0.507496	0.108286	0.013193	0.0947064	0.0127324	0.266667	0.00853003	0.0532074	0.0191721	0.483871	0.0115136	0.120319	0.0175245	0.106172	0.0164213	0.0910827	0.015883	0.200281	0.0182021	0.0285714	0.00654195
376690104	376690	condition_occurrence during day -30 through 0 days relative to index: Cerebral edema	0.439101	0.0691679	0.00934443	0.0765095	0.00887412	0	0.000193864	0.0203879	0.00961249	0	0.00297767	0.0607735	0.00632292	0.0385411	0.00450172	0.0108237	0.00133857	0.099588	0.00985353	0	5.74e-05
43530727209	43530727	condition_era group any time prior through 0 days relative to index: Spontaneous cerebral hemorrhage	0.438213	0.0412518	0.00333358	0.0115798	0.000946028	NA	NA	0.0104426	0.00180928	NA	NA	0.0104358	0.00132449	0.00428234	0.000808885	0.0182638	0.00308522	0.00613004	0.000970341	NA	NA
376690102	376690	condition_occurrence during day -365 through 0 days relative to index: Cerebral edema	0.422619	0.0785918	0.010506	0.0984285	0.0119904	0	0.00024233	0.0278468	0.0120407	0.0322581	0.00342432	0.0724371	0.00850599	0.0453337	0.00583684	0.01961	0.00302746	0.110542	0.0120835	0	5.74e-05
2614666804	2614666	observation during day -30 through 0 days relative to index: Ground mileage, per statute mile	0.382512	0.103841	0.035347	0.421629	0.21076	NA	NA	0.0308304	0.0193519	NA	NA	0.526703	0.335028	0.503692	0.32212	0.0773121	0.0644437	0.481158	0.25868	NA	NA
377550104	377550	condition_occurrence during day -30 through 0 days relative to index: Compression of brain	0.33801	0.0266714	0.00227113	0.0314309	0.00249306	0	2.42e-05	0.00348086	0.00171935	0	0.000595533	0.0227133	0.00159737	0.00945068	0.000838758	0.00405661	0.000362706	0.0327605	0.00245331	NA	NA
21495000702	21495000	measurement during day -365 through 0 days relative to index: Muscle strength	0.336794	0.0234708	0.0107432	NA	NA	NA	NA	NA	NA	NA	NA	NA	NA	NA	NA	NA	NA	NA	NA	NA	NA
437409212	437409	condition_era group during day -30 through 0 days relative to index: Intracranial injury	0.3117	0.0366287	0.00592149	0.0324648	0.00603974	0.0222222	0.00312606	0.00845351	0.00451263	0	0.00347394	0.0417434	0.00774724	0.0567041	0.00927	0.0237939	0.00409055	0.0752688	0.00926034	0	0.000631241
372897102	372897	condition_occurrence during day -365 through 0 days relative to index: Homonymous hemianopia	0.298516	0.0385846	0.0130452	0.0194376	0.00915978	NA	NA	0.0198906	0.0127443	NA	NA	0.019644	0.00603673	0.013733	0.00692378	0.00318344	0.00228708	0.0205005	0.0107946	0	0.00746012
4046447212	4046447	condition_era group during day -30 through 0 days relative to index: Disorders of cerebrospinal fluid and intracranial pressure	0.294302	0.0200925	0.00497113	0.0266749	0.00357265	0.0444444	0.00169631	0.00546991	0.00486179	0.0322581	0.00575682	0.0208717	0.00446598	0.0118133	0.00491765	0.00740377	0.00168397	0.0539644	0.00526547	0.0285714	0.000286928
2514441504	2514441	procedure_occurrence during day -30 through 0 days relative to index: Critical care, evaluation and management of the critically ill or critically injured patient; first 30-74 minutes	0.269713	0.222262	0.088543	0.349462	0.131101	NA	NA	0.140229	0.0602936	NA	NA	0.29957	0.117986	0.303898	0.119582	0.0583934	0.0290274	0.352527	0.13134	NA	NA
4108356209	4108356	condition_era group any time prior through 0 days relative to index: Cerebral infarction due to embolism of cerebral arteries	0.235915	0.15096	0.0764937	0.146402	0.0660439	0.155556	0.070712	0.114868	0.0905912	0.0645161	0.0300744	0.120933	0.0442671	0.166864	0.0698146	NA	NA	0.159481	0.0700952	0.0571429	0.00447607
3020891704	3020891	measurement during day -30 through 0 days relative to index: Body temperature	0.234193	0.648471	0.580303	NA	NA	NA	NA	NA	NA	NA	NA	NA	NA	NA	NA	NA	NA	NA	NA	NA	NA
31317212	31317	condition_era group during day -30 through 0 days relative to index: Dysphagia	0.222452	0.132646	0.0616372	0.0773366	0.026025	0	0.0178113	0.0348086	0.0527338	0	0.0221836	0.0810313	0.0607733	0.0623154	0.0378338	0.0160263	0.0148307	0.0688373	0.0347492	0	0.0039596
318459212	318459	condition_era group during day -30 through 0 days relative to index: Respiratory insufficiency	0.218192	0.125711	0.0513326	0.0895368	0.0292378	0	0.00298066	0.0278468	0.0390848	0.0645161	0.0220347	0.121547	0.0611926	0.0655641	0.037581	0.0389653	0.0225647	0.147121	0.0413072	0	0.000286928
376713102	376713	condition_occurrence during day -365 through 0 days relative to index: Cerebral hemorrhage	0.213158	0.0398293	0.00306391	0.0392887	0.00515678	NA	NA	0.0174043	0.00381431	NA	NA	0.0448128	0.00515817	0.0299764	0.00476139	0.0206105	0.00312147	0.0287408	0.00418345	0.0285714	0.00252496
4185117212	4185117	condition_era group during day -30 through 0 days relative to index: Vertebral artery obstruction	0.205144	0.014936	0.00672565	0.0314309	0.00822117	NA	NA	0.00497265	0.00800952	NA	NA	0.0116636	0.00467896	0.0107797	0.00616085	0.00100051	0.000621113	0.0307507	0.0127279	0	5.74e-05
2514437504	2514437	procedure_occurrence during day -30 through 0 days relative to index: Emergency department visit for the evaluation and management of a patient, which requires these 3 key components within the constraints imposed by the urgency of the patient's clinical condition and/or mental status: A comprehensive history; A comprehensi	0.204386	0.395804	0.291981	0.519438	0.462667	NA	NA	0.478369	0.369126	NA	NA	0.510129	0.414777	0.54238	0.464695	0.0962672	0.0975622	0.534218	0.457096	NA	NA
4034850702	4034850	measurement during day -365 through 0 days relative to index: Laboratory test	0.200924	0.0321835	0.0206383	0.0624483	0.0568693	0.0222222	0.00954781	0.00845351	0.0144584	NA	NA	0.0092081	0.0134845	0.0246604	0.0238897	0.0133523	0.0113692	0.0422068	0.0393244	NA	NA
440424212	440424	condition_era group during day -30 through 0 days relative to index: Aphasia	0.200631	0.16394	0.0802367	0.102151	0.0479432	NA	NA	0.0671308	0.0766459	NA	NA	0.0896255	0.0490592	0.0942115	0.0486664	0.00969584	0.00913803	0.125113	0.0633925	0	0.00172156
3025315702	3025315	measurement during day -365 through 0 days relative to index: Body weight	0.199041	0.833748	0.819501	0.028536	0.0291599	0.155556	0.139025	NA	NA	NA	NA	NA	NA	NA	NA	NA	NA	NA	NA	0.457143	0.44009
2313816704	2313816	measurement during day -30 through 0 days relative to index: Electrocardiogram, routine ECG with at least 12 leads; interpretation and report only	0.179738	0.348329	0.221647	0.617246	0.46453	NA	NA	0.0666335	0.0533316	NA	NA	0.554328	0.393579	0.648553	0.508442	0.11977	0.108288	0.633203	0.480346	NA	NA
2514406504	2514406	procedure_occurrence during day -30 through 0 days relative to index: Initial hospital care, per day, for the evaluation and management of a patient, which requires these 3 key components: A comprehensive history; A comprehensive examination; and Medical decision making of high complexity. Counseling and/or coordination of	0.179548	0.296764	0.184491	0.360422	0.258933	NA	NA	0.00099453	0.00188335	NA	NA	0.367096	0.250308	0.425576	0.32479	0.0951939	0.0790834	0.371822	0.276944	NA	NA
4036803502	4036803	procedure_occurrence during day -365 through 0 days relative to index: General examination of patient	0.178952	0.121799	0.0885235	0.0672043	0.0736641	0.133333	0.104832	0.00845351	0.0108769	0	0.000595533	0.0220994	0.0187425	0.034997	0.0326197	0.0693626	0.0605323	0.0571802	0.0562358	0	0.0035579
378253212	378253	condition_era group during day -30 through 0 days relative to index: Headache	0.174068	0.0938834	0.0650211	0.189413	0.160747	0	0.0079969	0.0502238	0.0491893	0.0967742	0.104119	0.139963	0.110511	0.0934731	0.0813504	0.044841	0.0353866	0.211436	0.151999	0.0285714	0.0150924
2211327504	2211327	procedure_occurrence during day -30 through 0 days relative to index: Computed tomography, head or brain; without contrast material	0.163498	0.453236	0.317313	0.73842	0.575319	NA	NA	0.647439	0.479048	NA	NA	0.726212	0.516822	0.769344	0.607473	0.134905	0.1172	0.738619	0.556355	NA	NA
46272492210	46272492	condition_era group during day -365 through 0 days relative to index: Dissection of artery	0.159351	0.0135135	0.00435218	0.0173697	0.00652574	0	0.000654292	0.00546991	0.00382489	0	0.00595533	0.00552486	0.003441	0.00487301	0.00382382	0.00321982	0.00221763	0.0159783	0.00642805	0	0.000573855
4175016702	4175016	measurement during day -365 through 0 days relative to index: Partial thromboplastin time, activated	0.153528	0.0657895	0.0361772	NA	NA	NA	NA	NA	NA	NA	NA	NA	NA	NA	NA	NA	NA	NA	NA	NA	NA
374377212	374377	condition_era group during day -30 through 0 days relative to index: Paralytic syndrome	0.153357	0.26138	0.133049	0.226427	0.0976969	0.155556	0.112199	0.103928	0.144208	0.225806	0.0428784	0.255985	0.144489	0.189457	0.0858015	0.0226297	0.0198644	0.248015	0.110049	0.0857143	0.0272581
318459209	318459	condition_era group any time prior through 0 days relative to index: Respiratory insufficiency	0.152441	0.172653	0.0869347	0.144541	0.0649977	0	0.00908738	0.0850323	0.0850258	0.0967742	0.0459057	0.217311	0.15613	0.135411	0.0998375	0.100924	0.0770206	0.190835	0.0799872	0	0.00218065
967823412	967823	drug_era group during day -30 through 0 days relative to index: Sodium Chloride	0.150149	0.46995	0.360498	0.0601737	0.0530035	NA	NA	0.449528	0.303833	0.225806	0.188337	0.0589319	0.056893	0.034554	0.0323209	0.00582114	0.0057785	0.00442167	0.00533687	NA	NA
441408104	441408	condition_occurrence during day -30 through 0 days relative to index: Vomiting	0.146824	0.0179587	0.0079002	0.0279156	0.0105695	NA	NA	0.000497265	0.00302606	NA	NA	0.0245549	0.0139637	0.0135854	0.00943086	0.00749472	0.00473832	0.0291428	0.0137459	0	0.000172157
43055141704	43055141	measurement during day -30 through 0 days relative to index: Pain severity - 0-10 verbal numeric rating [Score] - Reported	0.139266	0.413585	0.340901	NA	NA	NA	NA	NA	NA	NA	NA	NA	NA	NA	NA	NA	NA	NA	NA	NA	NA
8507001	8507	gender = MALE	0.138081	0.516536	0.462682	0.586849	0.498917	0.622222	0.502738	0.514172	0.471065	0.612903	0.610819	0.410068	0.353578	0.489073	0.460341	0.5179	0.463442	0.561954	0.502014	0.571429	0.50769
1000560409	1000560	drug_era group any time prior through 0 days relative to index: Ondansetron	0.136881	0.522048	0.437521	0.194789	0.193249	0	0.00126012	0.521134	0.468203	0	0.000645161	0.286679	0.264418	0.126698	0.119396	0.103562	0.107945	0.0767762	0.0750732	NA	NA
2514441502	2514441	procedure_occurrence during day -365 through 0 days relative to index: Critical care, evaluation and management of the critically ill or critically injured patient; first 30-74 minutes	0.136611	0.258357	0.108658	0.393093	0.160239	NA	NA	0.163103	0.0768311	NA	NA	0.365255	0.177727	0.348051	0.160605	0.107255	0.0632693	0.396141	0.164669	NA	NA
374022104	374022	condition_occurrence during day -30 through 0 days relative to index: Hemiplegia	0.133997	0.0993954	0.0473102	0.110215	0.045721	0.133333	0.0744196	0.0462456	0.0605264	0.0645161	0.0309181	0.111725	0.0576451	0.103367	0.0431237	0.00432948	0.00341565	0.138479	0.0528433	0.0285714	0.00298405
4231363212	4231363	condition_era group during day -30 through 0 days relative to index: Thrombosis	0.133183	0.0707681	0.0403084	0.0773366	0.037062	0	0.0103717	0.0218797	0.0265097	0.0322581	0.0389578	0.0478821	0.0316545	0.0479917	0.0354783	0.0168449	0.0136631	0.072254	0.0369718	0.0285714	0.029324
1518254412	1518254	drug_era group during day -30 through 0 days relative to index: Dexamethasone	0.132637	0.0508535	0.0244479	0.0425972	0.0265593	0	0.00378035	0.0457484	0.0273138	0.0967742	0.0275931	0.0190301	0.0145494	0.020821	0.0174301	0.0103507	0.00756046	0.0169832	0.00748993	0	5.74e-05
1318137409	1318137	drug_era group any time prior through 0 days relative to index: Nicardipine	0.12947	0.0713016	0.0247728	0.000206782	0.000189206	0	4.85e-05	0.152163	0.0489195	0.354839	0.036129	0.000613874	0.000173048	0.000147667	0.000491765	0.000272866	0.000198073	0.00040197	0.000227023	0	5.74e-05
3026797702	3026797	measurement during day -365 through 0 days relative to index: Rheumatoid factor [Titer] in Serum	0.125672	0.0213371	0.016486	0	3.71e-06	NA	NA	NA	NA	NA	NA	NA	NA	NA	NA	NA	NA	NA	NA	NA	NA
377286210	377286	condition_era group during day -365 through 0 days relative to index: Visual field defect	0.123468	0.0499644	0.0207585	0.0320513	0.0208163	0.0222222	0.00867542	0.0278468	0.0196429	0.0322581	0.0103722	0.0251688	0.0150352	0.025251	0.0166947	0.00831332	0.00734157	0.0379861	0.0263676	0	0.0149776
372887104	372887	condition_occurrence during day -30 through 0 days relative to index: Disorder of brain	0.118556	0.1266	0.0635298	0.119934	0.0582568	0	0.00719721	0.024366	0.0418093	0.0322581	0.00148883	0.138735	0.0742644	0.0967218	0.0622795	0.0320709	0.020337	0.150136	0.0719407	0	0.000114771
3020891702	3020891	measurement during day -365 through 0 days relative to index: Body temperature	0.11339	0.759602	0.700986	NA	NA	NA	NA	NA	NA	NA	NA	NA	NA	NA	NA	NA	NA	NA	NA	NA	NA
442310209	442310	condition_era group any time prior through 0 days relative to index: Acute heart failure	0.112834	0.0899715	0.05812	0.039909	0.0240254	0.0222222	0.00159938	0.0716062	0.0675255	NA	NA	0.0988336	0.0764408	0.0701418	0.0586648	0.0560467	0.0446214	0.0540649	0.0399176	0	0.000401699
434008209	434008	condition_era group any time prior through 0 days relative to index: White blood cell disorder	0.112059	0.147582	0.0964952	0.112696	0.0886707	0	0.0141763	0.0775733	0.0840418	0.0322581	0.0193052	0.187845	0.161807	0.117543	0.109921	0.0841701	0.0763461	0.140086	0.108779	0.0285714	0.00367267
3026782704	3026782	measurement during day -30 through 0 days relative to index: Osmolality of Urine	0.111997	0.0931721	0.0650536	0	1.85e-05	NA	NA	NA	NA	NA	NA	NA	NA	0	6.89e-06	NA	NA	NA	NA	NA	NA
45767658102	45767658	condition_occurrence during day -365 through 0 days relative to index: Cerebral infarction due to thrombosis of middle cerebral artery	0.110739	0.022404	0.00757854	0.0132341	0.00402897	NA	NA	0.00447539	0.00413702	NA	NA	0.00982198	0.00290189	0.00679268	0.0024841	NA	NA	0.0108532	0.00335958	NA	NA
1347450409	1347450	drug_era group any time prior through 0 days relative to index: alteplase	0.110219	0.0990398	0.0471315	0.0272953	0.0100984	NA	NA	0.156638	0.068446	0	0.00843673	0.0417434	0.0151484	0.014619	0.00524626	0.00016372	0.000131893	0.000904432	0.000435738	NA	NA
374034212	374034	condition_era group during day -30 through 0 days relative to index: Visual disturbance	0.104036	0.0686344	0.0538978	0.073201	0.0695535	0.0222222	0.0110987	0.0278468	0.0426981	0	0.0400496	0.0454266	0.0393752	0.03544	0.03782	0.011424	0.0142783	0.0682343	0.0712303	0.0285714	0.00987031
313217210	313217	condition_era group during day -365 through 0 days relative to index: Atrial fibrillation	0.10357	0.280583	0.194971	0.111249	0.0633097	0.0888889	0.0642902	0.18001	0.16519	NA	NA	0.188459	0.141653	0.30759	0.216935	0.166376	0.127407	0.196161	0.139595	0.0285714	0.0713302
441408209	441408	condition_era group any time prior through 0 days relative to index: Vomiting	0.103321	0.13389	0.1037	0.168941	0.144672	0	0.00157515	0.101442	0.107568	0	0.00143921	0.293432	0.263227	0.152245	0.148529	0.123317	0.12317	0.187016	0.161205	0.0285714	0.0233559
437312210	437312	condition_era group during day -365 through 0 days relative to index: Bleeding	0.102513	0.204303	0.0945912	0.204715	0.105547	0.266667	0.0247904	0.112879	0.084555	0.516129	0.0799007	0.262124	0.150293	0.222682	0.140468	0.161318	0.088024	0.309215	0.131919	0.142857	0.0445885
21602645410	21602645	drug_era group during day -365 through 0 days relative to index: Drugs used in erectile dysfunction	0.101947	0.0364509	0.0260058	0.0485939	0.0486221	0	0.00869966	0.00198906	0.0063325	0	0.0185608	0.00122775	0.00119137	0.0290904	0.0259739	0.0292331	0.0246191	0.0320571	0.0255804	0	0.000401699
73840209	73840	condition_era group any time prior through 0 days relative to index: Localized, primary osteoarthritis of the shoulder region	0.101186	0.0197368	0.0140361	0.0111663	0.0168875	NA	NA	0.00546991	0.00570824	NA	NA	0.0202578	0.0213249	0.0271707	0.029152	0.0214837	0.0223507	0.019395	0.0215635	0	0.000401699
313217102	313217	condition_occurrence during day -365 through 0 days relative to index: Atrial fibrillation	0.100509	0.269559	0.190869	0.108147	0.0603714	NA	NA	0.1636	0.148552	NA	NA	0.18539	0.138053	0.301093	0.211484	0.150713	0.115426	0.190433	0.135566	0.0285714	0.0517617
4023316210	4023316	condition_era group during day -365 through 0 days relative to index: Sprain of joint	0.0951247	0.0400071	0.0315553	0.066584	0.0789804	0	0.00942665	0.0183988	0.0247639	0.0322581	0.0266501	0.0761203	0.0783044	0.0552274	0.058396	0.0334716	0.0365753	0.0751683	0.0826382	0	0.00470561
40482801212	40482801	condition_era group during day -30 through 0 days relative to index: Type II diabetes mellitus uncontrolled	0.0950166	0.0487198	0.0375077	0.0502481	0.0439328	NA	NA	0.0248633	0.0368205	NA	NA	0.0761203	0.0714157	0.036769	0.0308824	0.0146802	0.0139002	0.0573812	0.0489912	0	5.74e-05
3004809702	3004809	measurement during day -365 through 0 days relative to index: Bands %	0.0941307	0.0389403	0.0196977	0	4.08e-05	NA	NA	NA	NA	NA	NA	NA	NA	0	9.19e-06	NA	NA	NA	NA	NA	NA
4332246209	4332246	condition_era group any time prior through 0 days relative to index: Aneurysm	0.0927658	0.0794808	0.0593969	0.0707196	0.0492306	0.0444444	0.0270198	0.0442566	0.0604735	0	0.0540447	0.0896255	0.0587499	0.108535	0.0977326	0.0633231	0.0522261	0.11838	0.071558	0	0.0200849
3004501704	3004501	measurement during day -30 through 0 days relative to index: Glucose lab	0.0925578	0.65825	0.568124	0.0122002	0.0115453	NA	NA	NA	NA	NA	NA	NA	NA	0.00664501	0.00488778	NA	NA	NA	NA	NA	NA
1367500412	1367500	drug_era group during day -30 through 0 days relative to index: Losartan	0.0922663	0.0707681	0.0628052	0.0508685	0.0538123	0	0.007488	0.0223769	0.0328316	0.0322581	0.0226799	0.0208717	0.0210054	0.0741288	0.0738981	0.0822601	0.07751	0.0246206	0.0287239	0	0.000573855
1550023409	1550023	drug_era group any time prior through 0 days relative to index: Insulin Lispro	0.0920887	0.131223	0.0961345	0.0345327	0.0346209	0	0.0148306	0.0601691	0.067499	0	0.0105211	0.0380602	0.0284066	0.0284997	0.0285821	0.0370734	0.0351574	0.0270325	0.0247181	NA	NA
2514405504	2514405	procedure_occurrence during day -30 through 0 days relative to index: Initial hospital care, per day, for the evaluation and management of a patient, which requires these 3 key components: A comprehensive history; A comprehensive examination; and Medical decision making of moderate complexity. Counseling and/or coordination	0.0919138	0.11522	0.0733973	0.130687	0.103944	NA	NA	0.00198906	0.00113742	NA	NA	0.171271	0.120355	0.193444	0.164266	0.0528997	0.0453085	0.133554	0.112047	NA	NA
43531639212	43531639	condition_era group during day -30 through 0 days relative to index: Paralytic syndrome on one side of the body	0.0918978	0.2484	0.122465	0.216915	0.0895128	0.155556	0.102627	0.0979612	0.13576	0.16129	0.0322581	0.236955	0.129187	0.183993	0.0796154	0.0197919	0.0170523	0.237363	0.100795	0.0857143	0.0213474
4242980209	4242980	condition_era group any time prior through 0 days relative to index: Benign neoplasm of trunk	0.0893001	0.141536	0.116091	0.252688	0.280818	0.0666667	0.019968	0.115365	0.114895	0.0322581	0.0789578	0.171271	0.176083	0.287212	0.288338	0.180274	0.178846	0.244398	0.257933	0.0285714	0.0238724
2313827504	2313827	procedure_occurrence during day -30 through 0 days relative to index: Rhythm ECG, 1-3 leads; interpretation and report only	0.0874038	0.0176031	0.00499875	0.0293631	0.0271529	NA	NA	0	0.000185161	NA	NA	0.00982198	0.0092115	0.0395747	0.0358851	0.00580295	0.00540995	0.0339664	0.0304632	NA	NA
3015237702	3015237	measurement during day -365 through 0 days relative to index: Lactate dehydrogenase 1/Lactate dehydrogenase.total in Urine by Electrophoresis	0.0864545	0.0449858	0.0296773	NA	NA	NA	NA	NA	NA	NA	NA	NA	NA	NA	NA	NA	NA	NA	NA	NA	NA
4108356102	4108356	condition_occurrence during day -365 through 0 days relative to index: Cerebral infarction due to embolism of cerebral arteries	0.0845209	0.130334	0.0695682	0.1311	0.0603232	0.155556	0.070712	0.0974639	0.0813702	0.0645161	0.0300744	0.101289	0.0404734	0.151506	0.0656576	NA	NA	0.14481	0.0646338	0.0571429	0.00447607
4154790702	4154790	measurement during day -365 through 0 days relative to index: Diastolic blood pressure	0.0842839	0.278627	0.246181	NA	NA	0.2	0.197354	NA	NA	NA	NA	NA	NA	NA	NA	NA	NA	NA	NA	0.914286	0.829106
21603552410	21603552	drug_era group during day -365 through 0 days relative to index: ANTIINFECTIVES	0.0819301	0.190078	0.175593	0.208437	0.2258	0.0888889	0.0778607	0.102437	0.124238	0.193548	0.228139	0.156538	0.144582	0.26078	0.285295	0.195718	0.200827	0.172545	0.186287	0	0.00298405
3001123702	3001123	measurement during day -365 through 0 days relative to index: Platelet mean volume [Entitic volume] in Blood	0.0799804	0.550142	0.486607	0	3.71e-06	NA	NA	NA	NA	NA	NA	NA	NA	NA	NA	NA	NA	NA	NA	NA	NA
4150062102	4150062	condition_occurrence during day -365 through 0 days relative to index: Knee pain	0.0782208	0.0408962	0.0336266	0.0148883	0.0172956	NA	NA	0.0104426	0.00928978	NA	NA	0.0208717	0.0204596	0.010632	0.0139027	0.0256494	0.0266648	0.0129635	0.016234	0.0285714	0.0379892
2211339504	2211339	procedure_occurrence during day -30 through 0 days relative to index: Computed tomographic angiography, head, with contrast material(s), including noncontrast images, if performed, and image postprocessing	0.0764885	0.128734	0.0660446	0.171423	0.0885705	NA	NA	0.233217	0.126338	NA	NA	0.111725	0.0365199	0.102628	0.0441784	0.019992	0.0099799	0.181992	0.0838832	NA	NA
40488439210	40488439	condition_era group during day -365 through 0 days relative to index: Abnormality of systemic vein	0.0761024	0.0983286	0.0662558	0.0984285	0.0798522	0.2	0.0606068	0.0502238	0.052628	0	0.0644169	0.101289	0.0934927	0.0955405	0.0867023	0.0640326	0.0579148	0.110642	0.0960454	0.0285714	0.0179617
2414397502	2414397	procedure_occurrence during day -365 through 0 days relative to index: Office or other outpatient visit for the evaluation and management of an established patient, which requires at least 2 of these 3 key components: An expanded problem focused history; An expanded problem focused examination; Medical decision making of low	0.0746047	0.41963	0.379158	0.692721	0.752356	NA	NA	0.0437593	0.0531517	NA	NA	0.654389	0.63775	0.7943	0.80397	0.496635	0.494587	0.716611	0.760976	NA	NA
2745444504	2745444	procedure_occurrence during day -30 through 0 days relative to index: Insertion of Endotracheal Airway into Trachea, Via Natural or Artificial Opening	0.0742904	0.0190256	0.00405001	0.00124069	0.000311633	NA	NA	0.00944804	0.00462373	NA	NA	0	0.000499178	0.000443001	0.000193029	0.000727643	0.000520089	0.0123606	0.00238008	NA	NA
37111502212	37111502	condition_era group during day -30 through 0 days relative to index: Stenosis of artery	0.0738081	0.0586771	0.0315391	0.0363937	0.0172177	0	0.00889352	0.0119344	0.0160349	0.0967742	0.0509181	0.0349908	0.0129786	0.0249557	0.0156354	0.00760387	0.00682172	0.0362778	0.0207708	0	0.00728796
374060104	374060	condition_occurrence during day -30 through 0 days relative to index: Acute ill-defined cerebrovascular disease	0.0728793	0.061522	0.0417088	0.209677	0.149684	NA	NA	0.0198906	0.0225261	NA	NA	0.171271	0.115224	0.283668	0.180255	0.0233573	0.0229496	0.243493	0.154967	NA	NA
4298431702	4298431	measurement during day -365 through 0 days relative to index: White blood cell count	0.0727922	0.273649	0.215975	NA	NA	NA	NA	NA	NA	NA	NA	NA	NA	NA	NA	NA	NA	NA	NA	NA	NA
21601386410	21601386	drug_era group during day -365 through 0 days relative to index: ANTINEOPLASTIC AND IMMUNOMODULATING AGENTS	0.0727129	0.076458	0.0650812	0.0899504	0.0880548	0.0222222	0.0147094	0.0397812	0.0388626	0.0645161	0.0373201	0.0552486	0.0491125	0.108535	0.109344	0.06245	0.0587948	0.0623053	0.0602087	0	0.000746012
2313636502	2313636	procedure_occurrence during day -365 through 0 days relative to index: Ophthalmological services: medical examination and evaluation, with initiation or continuation of diagnostic and treatment program; comprehensive, established patient, 1 or more visits	0.0715313	0.0554765	0.0383427	0.0856079	0.0968547	NA	NA	0.00298359	0.00390954	NA	NA	0.138735	0.142153	0.288689	0.287653	0.109347	0.107706	0.181992	0.195932	NA	NA
1127433304	1127433	drug_exposure during day -30 through 0 days relative to index: Acetaminophen 325 MG Oral Tablet	0.0660556	0.340861	0.273407	0	3.71e-06	NA	NA	0.0885132	0.0909509	NA	NA	0.000613874	0.0012779	0	9.19e-06	0.00123699	0.00112109	0.000200985	0.000122666	NA	NA
21601907412	21601907	drug_era group during day -30 through 0 days relative to index: DERMATOLOGICALS	0.0654685	0.286807	0.245421	0.14206	0.151212	0.0444444	0.0531188	0.225261	0.201063	0.290323	0.197171	0.114794	0.113207	0.146633	0.160929	0.127283	0.131358	0.072254	0.0813274	0	0.00252496
4152983704	4152983	measurement during day -30 through 0 days relative to index: Serum total protein measurement	0.0652867	0.052276	0.0308373	NA	NA	NA	NA	NA	NA	NA	NA	NA	NA	NA	NA	NA	NA	NA	NA	NA	NA
993631409	993631	drug_era group any time prior through 0 days relative to index: Magnesium Oxide	0.0636765	0.0921053	0.0758244	0.00454921	0.00522356	NA	NA	0.0268523	0.0326571	0.193548	0.134045	0.0184162	0.0171318	0.00280567	0.00241516	0.0260496	0.025605	0.00231132	0.00336507	0	0.000286928
40240688304	40240688	drug_exposure during day -30 through 0 days relative to index: Docusate Sodium 100 MG Oral Capsule	0.0634868	0.139403	0.103409	0	5.94e-05	NA	NA	0	0.000322709	NA	NA	0.00491099	0.00694856	0	9.19e-05	0.00680346	0.00676138	0.000703447	0.000952032	NA	NA
2212093702	2212093	measurement during day -365 through 0 days relative to index: Comprehensive metabolic panel This panel must include the following: Albumin (82040) Bilirubin, total (82247) Calcium, total (82310) Carbon dioxide (bicarbonate) (82374) Chloride (82435) Creatinine (82565) Glucose (82947) Phosphatase, alkaline (84075) Pot	0.0618119	0.51138	0.44579	0.532878	0.547817	NA	NA	0.600199	0.568613	NA	NA	0.553714	0.521368	0.257383	0.253073	0.254621	0.248332	0.486383	0.484709	NA	NA
40763949704	40763949	measurement during day -30 through 0 days relative to index: Clindamycin.induced [Susceptibility]	0.0613863	0.301743	0.244455	NA	NA	NA	NA	NA	NA	NA	NA	NA	NA	NA	NA	NA	NA	NA	NA	NA	NA
3011510702	3011510	measurement during day -365 through 0 days relative to index: Bicarbonate [Moles/volume] in Water	0.0588903	0.143314	0.099629	NA	NA	NA	NA	NA	NA	NA	NA	NA	NA	NA	NA	NA	NA	NA	NA	NA	NA
381591210	381591	condition_era group during day -365 through 0 days relative to index: Cerebrovascular disease	0.0588595	0.331437	0.299217	0.502688	0.460148	0.266667	0.26477	0.102437	0.172766	0.193548	0.181638	0.462861	0.411516	0.549468	0.487123	0.150822	0.169714	0.546478	0.478931	0.371429	0.432744
4017497702	4017497	measurement during day -365 through 0 days relative to index: Albumin measurement, serum	0.0575042	0.108286	0.0765571	NA	NA	NA	NA	NA	NA	NA	NA	NA	NA	NA	NA	NA	NA	NA	NA	NA	NA
3008558704	3008558	measurement during day -30 through 0 days relative to index: Creatine kinase.MM/Creatine kinase.total in Serum or Plasma	0.0573845	0.148649	0.114627	NA	NA	NA	NA	NA	NA	NA	NA	NA	NA	NA	NA	NA	NA	NA	NA	NA	NA
21601664410	21601664	drug_era group during day -365 through 0 days relative to index: BETA BLOCKING AGENTS	0.0573638	0.528805	0.475409	0.324235	0.306654	0.444444	0.402099	0.414222	0.359868	0.322581	0.107246	0.243094	0.200949	0.543414	0.485306	0.379393	0.340634	0.325394	0.30822	0	0.0131413
319844209	319844	condition_era group any time prior through 0 days relative to index: Acute ischemic heart disease	0.0570853	0.107041	0.0781426	0.0911911	0.061132	0.0444444	0.0515921	0.0701144	0.0677953	0	0.0282382	0.120319	0.0995228	0.117543	0.101869	0.0720367	0.0608672	0.100794	0.0738466	0.0571429	0.103351
21602969409	21602969	drug_era group any time prior through 0 days relative to index: Macrolides	0.0570815	0.199147	0.195266	0.397022	0.454561	0.266667	0.135366	0.0696171	0.0824653	0.225806	0.408635	0.220381	0.196969	0.418783	0.438728	0.255494	0.257761	0.319264	0.337094	0.0571429	0.0234707
2211339502	2211339	procedure_occurrence during day -365 through 0 days relative to index: Computed tomographic angiography, head, with contrast material(s), including noncontrast images, if performed, and image postprocessing	0.0563922	0.138869	0.0720294	0.189826	0.0966878	NA	NA	0.24913	0.136268	NA	NA	0.122775	0.0427097	0.111636	0.0494201	0.0298334	0.0161997	0.196061	0.0917466	NA	NA
21602195409	21602195	drug_era group any time prior through 0 days relative to index: ANTISEPTICS AND DISINFECTANTS	0.0546463	0.125533	0.0882197	0.0628619	0.0657545	0.0666667	0.0861969	0.0427648	0.0329533	0.419355	0.261538	0.038674	0.029172	0.0601004	0.0598414	0.0628866	0.059476	0.0453221	0.0437862	0	0.000918168
986417409	986417	drug_era group any time prior through 0 days relative to index: POLYETHYLENE GLYCOL 3350	0.0546081	0.224395	0.193024	0.131514	0.148964	NA	NA	0.0850323	0.0963523	NA	NA	0.0951504	0.0964612	0.176314	0.177203	0.111329	0.118407	0.117174	0.131131	0	0.00269712
4083964210	4083964	condition_era group during day -365 through 0 days relative to index: Soft tissue injury	0.0544574	0.0940612	0.0710531	0.111456	0.115846	0	0.0158484	0.0477374	0.0560138	0.0322581	0.0394045	0.161449	0.154832	0.135854	0.123566	0.0711635	0.0716394	0.137574	0.13454	0.0285714	0.00998508
992956409	992956	drug_era group any time prior through 0 days relative to index: Magnesium Hydroxide	0.054379	0.259424	0.238863	0.000206782	6.31e-05	NA	NA	0.0238687	0.0234519	0	0.0138462	0.00982198	0.0115011	0.000147667	0.000128686	0.00512988	0.00572846	0.00040197	0.000737825	0	0.000172157
372613212	372613	condition_era group during day -30 through 0 days relative to index: Flaccid hemiplegia	0.0536182	0.0142248	0.00359351	0.0155087	0.00320908	0	0.0172539	0.00298359	0.00353392	0	0.000545906	0.0171885	0.0048986	0.0116657	0.0033987	0.000527541	0.000530846	0.0153753	0.00415049	NA	NA
4007805702	4007805	measurement during day -365 through 0 days relative to index: Troponin I measurement	0.0528485	0.0423186	0.0271414	NA	NA	NA	NA	NA	NA	NA	NA	NA	NA	NA	NA	NA	NA	NA	NA	NA	NA
2211359504	2211359	procedure_occurrence during day -30 through 0 days relative to index: Radiologic examination, chest; single view, frontal	0.0527457	0.302276	0.193325	0.509512	0.337339	NA	NA	0.469915	0.329681	NA	NA	0.544506	0.385359	0.566745	0.396687	0.124482	0.100205	0.528188	0.341662	NA	NA
373478209	373478	condition_era group any time prior through 0 days relative to index: Presbyopia	0.0515855	0.0465861	0.0327364	0.0254342	0.0308071	0.0222222	0.00697911	0.00248633	0.00416876	0.0645161	0.131464	0.158379	0.152602	0.0441524	0.0437717	0.0545369	0.0537831	0.0960707	0.100985	0	0.00051647
3021440702	3021440	measurement during day -365 through 0 days relative to index: Promyelocytes %	0.0500856	0.0293385	0.0147038	0.000206782	1.85e-05	NA	NA	NA	NA	NA	NA	NA	NA	0	5.29e-05	NA	NA	NA	NA	NA	NA
3003338704	3003338	measurement during day -30 through 0 days relative to index: MCHC	0.050001	0.584459	0.493775	0	0.000133557	NA	NA	NA	NA	NA	NA	NA	NA	0.000147667	9.19e-06	NA	NA	NA	NA	NA	NA
40163661409	40163661	drug_era group any time prior through 0 days relative to index: pneumococcal capsular polysaccharide type 1 vaccine	0.0495675	0.179587	0.156441	0.0810587	0.0833803	0	0.00341686	0.0905022	0.101595	NA	NA	0.100061	0.0883745	0.0950975	0.0979279	0.020465	0.0198345	0.00522561	0.00664592	NA	NA
434657104	434657	condition_occurrence during day -30 through 0 days relative to index: Weakness of face muscles	0.0495385	0.133357	0.0742404	0.0982217	0.058791	NA	NA	0.0482347	0.0660019	NA	NA	0.111111	0.0531125	0.0853514	0.04399	0.00793131	0.00827885	0.119184	0.069535	0	0.00373006
4201705212	4201705	condition_era group during day -30 through 0 days relative to index: Sequela of disorder	0.0495306	0.0999289	0.0733128	0.152192	0.0579748	0.133333	0.0734261	0.0323222	0.0575268	0.258065	0.0536973	0.131369	0.102897	0.0996751	0.055319	0.0243579	0.0237043	0.0785851	0.0558898	0	0.000229542
2213283502	2213283	procedure_occurrence during day -365 through 0 days relative to index: Level IV - Surgical pathology, gross and microscopic examination Abortion - spontaneous/missed Artery, biopsy Bone marrow, biopsy Bone exostosis Brain/meninges, other than for tumor resection Breast, biopsy, not requiring microscopic evaluation of surgica	0.0493332	0.0945946	0.0734038	0.196857	0.20314	NA	NA	0.0706116	0.0883851	NA	NA	0.158993	0.151823	0.239959	0.252186	0.0976861	0.091207	0.20199	0.212636	NA	NA
321318209	321318	condition_era group any time prior through 0 days relative to index: Angina pectoris	0.0464005	0.0812589	0.0739009	0.103184	0.120246	0.0444444	0.0557117	0.0681253	0.075736	0.290323	0.160248	0.127072	0.136768	0.180154	0.188006	0.0935749	0.0962737	0.114461	0.12552	0.0857143	0.137037
1373928409	1373928	drug_era group any time prior through 0 days relative to index: Hydralazine	0.0451446	0.24022	0.170058	0.0423904	0.0320091	0	0.000678525	0.190453	0.155715	0	0.000297767	0.0982198	0.0611526	0.0569994	0.0475381	0.0493524	0.04247	0.025927	0.0213017	0	0.000286928
21603365409	21603365	drug_era group any time prior through 0 days relative to index: COUGH AND COLD PREPARATIONS	0.0450346	0.466216	0.451678	0.601737	0.631023	0.288889	0.214462	0.252113	0.280942	0.451613	0.576576	0.384285	0.360087	0.578854	0.590971	0.428836	0.427448	0.471812	0.486672	0	0.00728796
40232454304	40232454	drug_exposure during day -30 through 0 days relative to index: Diphenhydramine Hydrochloride 50 MG/ML Injectable Solution	0.0442757	0.0289829	0.0162244	0	2.97e-05	NA	NA	0.00149179	0.000989287	NA	NA	0.000613874	0.00023295	0	1.84e-05	3.64e-05	3.6e-05	0	1.83e-05	NA	NA
40664425802	40664425	observation during day -365 through 0 days relative to index: Annual wellness visit, includes a personalized prevention plan of service (pps), subsequent visit	0.0426085	0.045697	0.0364891	0.00124069	0.00138751	NA	NA	0	0.000269806	NA	NA	0.00613874	0.00721479	0.0293857	0.0281317	0.0376919	0.0363632	0.0079389	0.00884841	NA	NA
21601329409	21601329	drug_era group any time prior through 0 days relative to index: VIRAL VACCINES	0.0421471	0.0444523	0.0365849	0.0130273	0.0149806	0	0.010711	0.00248633	0.00314773	NA	NA	0.0319214	0.0230953	0.0432664	0.0410555	0.0724733	0.0711602	0.0165812	0.0188557	NA	NA
42872402209	42872402	condition_era group any time prior through 0 days relative to index: Coronary arteriosclerosis in native artery	0.0419783	0.282183	0.259623	0.188172	0.18629	NA	NA	0.277971	0.306034	NA	NA	0.297115	0.307773	0.360898	0.354326	0.223132	0.222589	0.237564	0.248971	NA	NA
1373928412	1373928	drug_era group during day -30 through 0 days relative to index: Hydralazine	0.0418643	0.12909	0.08313	0.0194376	0.0140198	0	0.000121165	0.102437	0.0804761	0	9.93e-05	0.0331492	0.0197075	0.0253987	0.0206082	0.0233755	0.020866	0.00824038	0.0066331	0	0.000114771
2414398502	2414398	procedure_occurrence during day -365 through 0 days relative to index: Office or other outpatient visit for the evaluation and management of an established patient, which requires at least 2 of these 3 key components: A detailed history; A detailed examination; Medical decision making of moderate complexity. Counseling and/o	0.0417849	0.45537	0.431788	0.635443	0.699549	NA	NA	0.0353058	0.0389631	NA	NA	0.636587	0.624938	0.739073	0.748487	0.499418	0.498212	0.685157	0.737252	NA	NA
1367571409	1367571	drug_era group any time prior through 0 days relative to index: heparin	0.0408199	0.310277	0.253578	0.0688586	0.0628014	0.0444444	0.032448	0.408752	0.393699	0.290323	0.163127	0.116636	0.104248	0.0502067	0.0516216	0.00252856	0.00232964	0.00241182	0.00348224	NA	NA
44784217102	44784217	condition_occurrence during day -365 through 0 days relative to index: Cardiac arrhythmia	0.0405984	0.117532	0.0897858	0.101117	0.0810208	0	0.0306548	0.0492292	0.0569131	0.0967742	0.0566253	0.141191	0.12731	0.150473	0.134714	0.0545005	0.0480607	0.143202	0.120159	0.0285714	0.000918168
21601745409	21601745	drug_era group any time prior through 0 days relative to index: SELECTIVE CALCIUM CHANNEL BLOCKERS WITH MAINLY VASCULAR EFFECTS	0.0405935	0.332681	0.290855	0.227461	0.22245	0.311111	0.295788	0.305321	0.251803	0.741935	0.316973	0.220994	0.183744	0.33668	0.330731	0.263225	0.24821	0.213144	0.210833	0	0.020544
3022217702	3022217	measurement during day -365 through 0 days relative to index: INR	0.0403144	0.204303	0.14331	0.0105459	0.00555374	0.0888889	0.102142	NA	NA	NA	NA	NA	NA	0.00826934	0.00534278	NA	NA	NA	NA	NA	NA
437833210	437833	condition_era group during day -365 through 0 days relative to index: Hypokalemia	0.0401499	0.134424	0.0912008	0.0738213	0.0584683	0	0.0158726	0.0795624	0.0968126	0.0322581	0.011067	0.152855	0.133553	0.0552274	0.0493925	0.0348905	0.0323949	0.0948648	0.0709685	0	0.00235281
1346823409	1346823	drug_era group any time prior through 0 days relative to index: carvedilol	0.0398491	0.125889	0.10923	0.0866419	0.0650496	0.0444444	0.024233	0.107907	0.115842	0.16129	0.0367246	0.0957643	0.0755822	0.110012	0.0950532	0.107364	0.0937955	0.0752688	0.0644581	0	5.74e-05
321052209	321052	condition_era group any time prior through 0 days relative to index: Peripheral vascular disease	0.0396459	0.465149	0.400394	0.492142	0.447382	0.466667	0.385523	0.298856	0.394085	0.258065	0.291712	0.596071	0.561396	0.65062	0.654801	0.375882	0.385947	0.56728	0.537058	0.2	0.371973
953076412	953076	drug_era group during day -30 through 0 days relative to index: Famotidine	0.0382667	0.121799	0.0808654	0.00971878	0.00810616	0	0.000290796	0.167081	0.105013	0.225806	0.0684367	0.0135052	0.0139637	0.0112227	0.0123998	0.0133886	0.0137143	0.00492413	0.00454779	NA	NA
19079322304	19079322	drug_exposure during day -30 through 0 days relative to index: 100 ML Potassium Chloride 0.1 MEQ/ML Injection	0.0379722	0.080192	0.0463257	NA	NA	NA	NA	0.00596718	0.00314244	NA	NA	NA	NA	NA	NA	0	2.34e-07	NA	NA	NA	NA
80502210	80502	condition_era group during day -365 through 0 days relative to index: Osteoporosis	0.0378806	0.0723684	0.0724892	0.0260546	0.0323616	0.0888889	0.0462124	0.0343113	0.0509245	0.0967742	0.070273	0.0540209	0.0679681	0.0764914	0.0827843	0.0379284	0.0426178	0.0521556	0.0648206	0	0.0107311
372897104	372897	condition_occurrence during day -30 through 0 days relative to index: Homonymous hemianopia	0.0377069	0.0346728	0.0119795	0.0173697	0.00795035	NA	NA	0.0179015	0.0116228	NA	NA	0.0165746	0.00433952	0.012847	0.0057748	0.00147348	0.00110683	0.0188926	0.00915599	0	0.00579594
193016209	193016	condition_era group any time prior through 0 days relative to index: Cystic disease of kidney	0.0377031	0.045697	0.0359546	0.0442514	0.0423004	0.0444444	0.0195318	0.0437593	0.0441053	0	0.00272953	0.0687538	0.0669364	0.0939161	0.0951175	0.0597759	0.0542272	0.0611999	0.064156	0	0.00568117
444199212	444199	condition_era group during day -30 through 0 days relative to index: Iatrogenic disorder	0.0372348	0.0248933	0.00941266	0.0564516	0.00930818	0	2.42e-05	0.0203879	0.0160772	0	9.93e-05	0.0257827	0.00610994	0.0293857	0.00782228	0.00110966	0.000865723	0.0466285	0.0103955	NA	NA
4098604102	4098604	condition_occurrence during day -365 through 0 days relative to index: Hypomagnesemia	0.0370506	0.0263158	0.015456	0.00641026	0.00448529	NA	NA	0.0114371	0.00884539	NA	NA	0.0116636	0.00865908	0.00546367	0.0040743	0.00414757	0.00423554	0.00693398	0.0049762	0	0.000286928
46272492209	46272492	condition_era group any time prior through 0 days relative to index: Dissection of artery	0.0358143	0.0152916	0.00604821	0.0194376	0.00869975	0	0.00111472	0.00845351	0.0061685	0	0.00615385	0.00675261	0.00632958	0.00974601	0.00829567	0.00602125	0.00446121	0.0180886	0.00919627	0	0.000688626
1592085410	1592085	drug_era group during day -365 through 0 days relative to index: Lovastatin	0.0356813	0.0275605	0.0251919	0.0188172	0.0189651	0	0.00140551	0.00149179	0.0045867	NA	NA	0.019644	0.0193481	0.0326344	0.031165	0.0225387	0.0216204	0.0187921	0.0193995	NA	NA
435227210	435227	condition_era group during day -365 through 0 days relative to index: Nutritional deficiency disorder	0.0355584	0.156294	0.129925	0.0961538	0.103021	0.133333	0.048248	0.0790651	0.0950086	0.0645161	0.0364764	0.178637	0.157068	0.0952451	0.0908387	0.0822964	0.08574	0.125716	0.121736	0.0285714	0.0121083
433316212	433316	condition_era group during day -30 through 0 days relative to index: Dizziness and giddiness	0.0354411	0.0922831	0.0804414	0.152812	0.150537	0.0222222	0.0336597	0.0392839	0.0509139	0.0967742	0.129032	0.0945365	0.0895126	0.102776	0.116532	0.0385469	0.0436638	0.15305	0.15814	0	0.000172157
21600127410	21600127	drug_era group during day -365 through 0 days relative to index: DRUGS FOR FUNCTIONAL GASTROINTESTINAL DISORDERS	0.0351135	0.233642	0.201878	0.070306	0.0837995	0.133333	0.0678525	0.14918	0.140881	0.387097	0.268337	0.0656845	0.0723608	0.0627584	0.0687598	0.0429128	0.0495983	0.0416039	0.0531875	0	0.00103294
2213418502	2213418	procedure_occurrence during day -365 through 0 days relative to index: Immunization administration (includes percutaneous, intradermal, subcutaneous, or intramuscular injections); 1 vaccine (single or combination vaccine/toxoid)	0.0350995	0.0878378	0.0701319	0.162738	0.169391	NA	NA	0.026355	0.0286893	NA	NA	0.0687538	0.0693924	0.0667454	0.061774	0.0677618	0.0601764	0.158678	0.166944	NA	NA
1113016304	1113016	drug_exposure during day -30 through 0 days relative to index: Aspirin 325 MG Oral Tablet [Bayer Aspirin]	0.0349916	0.209993	0.19745	0	3.71e-06	NA	NA	NA	NA	NA	NA	NA	NA	0	2.3e-06	1.82e-05	2.5e-05	0	1.83e-06	NA	NA
79864209	79864	condition_era group any time prior through 0 days relative to index: Hematuria syndrome	0.0349292	0.0896159	0.0756213	0.103391	0.110785	0	0.000993554	0.0591745	0.0649491	0	0.00372208	0.110497	0.104162	0.144123	0.138156	0.0954668	0.0938026	0.112049	0.116985	0	0.0211753
4103331209	4103331	condition_era group any time prior through 0 days relative to index: Functional finding of respiratory tract	0.0347785	0.211771	0.182891	0.248346	0.27394	0.0888889	0.0878689	0.120338	0.133432	0.0322581	0.0163772	0.346225	0.359209	0.3228	0.331657	0.241014	0.241673	0.292131	0.306201	0.457143	0.445713
320128104	320128	condition_occurrence during day -30 through 0 days relative to index: Essential hypertension	0.0342059	0.601707	0.541785	0.375931	0.374327	0.244444	0.283114	0.274988	0.409618	0.709677	0.481439	0.558011	0.530972	0.37153	0.343925	0.177745	0.173808	0.531303	0.473956	0.0285714	0.0169287
1373928410	1373928	drug_era group during day -365 through 0 days relative to index: Hydralazine	0.0338298	0.184744	0.123726	0.0306038	0.0231907	0	0.000363495	0.140726	0.11253	0	0.000198511	0.0662983	0.039282	0.0416421	0.0330195	0.0372917	0.0321877	0.0184906	0.01552	0	0.000114771
4017497704	4017497	measurement during day -30 through 0 days relative to index: Albumin measurement, serum	0.0337464	0.0673898	0.0426396	NA	NA	NA	NA	NA	NA	NA	NA	NA	NA	NA	NA	NA	NA	NA	NA	NA	NA
4178956209	4178956	condition_era group any time prior through 0 days relative to index: Vascular disorder of extremity	0.0329416	0.15096	0.11117	0.138131	0.119867	0.266667	0.147143	0.0905022	0.10469	0.0645161	0.0522084	0.222222	0.211731	0.236858	0.227782	0.140235	0.137707	0.166817	0.160121	0.0571429	0.102376
941258409	941258	drug_era group any time prior through 0 days relative to index: Docusate	0.0327849	0.353485	0.299153	0.000620347	0.00141719	0	0.000920855	0.213824	0.225764	NA	NA	0.0656845	0.0501973	0.00191967	0.00171658	0.0665248	0.0680621	0.00633102	0.00714573	0	0.00103294
2514406502	2514406	procedure_occurrence during day -365 through 0 days relative to index: Initial hospital care, per day, for the evaluation and management of a patient, which requires these 3 key components: A comprehensive history; A comprehensive examination; and Medical decision making of high complexity. Counseling and/or coordination of	0.0326302	0.354018	0.229401	0.426179	0.317617	NA	NA	0.00099453	0.00243883	NA	NA	0.489257	0.369578	0.520821	0.425441	0.204395	0.175847	0.450206	0.350123	NA	NA
21490874702	21490874	measurement during day -365 through 0 days relative to index: Pulmonary artery Blood pressure	0.0326247	0.0556543	0.0440335	NA	NA	NA	NA	NA	NA	NA	NA	NA	NA	NA	NA	NA	NA	NA	NA	NA	NA
3027315704	3027315	measurement during day -30 through 0 days relative to index: Oxygen (O2) pressure in blood	0.0325417	0.57059	0.484968	NA	NA	NA	NA	NA	NA	NA	NA	NA	NA	NA	NA	NA	NA	NA	NA	NA	NA
959362409	959362	drug_era group any time prior through 0 days relative to index: Gentian Violet	0.0323055	0.0391181	0.034871	NA	NA	0	2.42e-05	0	0.000105806	NA	NA	NA	NA	NA	NA	7.28e-05	8.07e-05	NA	NA	NA	NA
1103314409	1103314	drug_era group any time prior through 0 days relative to index: Tramadol	0.0317177	0.186166	0.18239	0.151778	0.187725	0.155556	0.0750254	0.0805569	0.0769898	0.0322581	0.0250124	0.192142	0.173554	0.184436	0.202104	0.177454	0.189453	0.126721	0.146869	0	0.00241019
21605229412	21605229	drug_era group during day -30 through 0 days relative to index: Antidotes	0.0309042	0.083926	0.053412	0.00413565	0.00304213	0	0.024233	0.0298359	0.0283455	0.0322581	0.0130521	0.00798036	0.00427962	0.00147667	0.00120643	0.00140071	0.00131916	0.000904432	0.000849506	NA	NA
45767658209	45767658	condition_era group any time prior through 0 days relative to index: Cerebral infarction due to thrombosis of middle cerebral artery	0.030699	0.0222262	0.00744533	0.0132341	0.00402897	NA	NA	0.00447539	0.00413702	NA	NA	0.00982198	0.00290189	0.00679268	0.0024841	NA	NA	0.0108532	0.00335958	NA	NA
21604428410	21604428	drug_era group during day -365 through 0 days relative to index: Other antiepileptics	0.0286594	0.191501	0.173925	0.132754	0.152815	0.111111	0.0717055	0.134262	0.125486	0.0645161	0.0440199	0.151627	0.150352	0.110159	0.127025	0.143291	0.159721	0.106622	0.119599	0	0.000688626
24134102	24134	condition_occurrence during day -365 through 0 days relative to index: Neck pain	0.0281575	0.0574324	0.0498949	0.0806452	0.0959161	0.0666667	0.0324965	0.0303332	0.0334294	0	0.012804	0.116636	0.106398	0.0654164	0.0676729	0.0512261	0.0539781	0.0942619	0.100189	0.0857143	0.0209457
4116208210	4116208	condition_era group during day -365 through 0 days relative to index: Choroidal and/or chorioretinal disorder	0.027934	0.0761024	0.0601881	0.0688586	0.0788468	0.0444444	0.0112684	0.0258578	0.0318318	0.0645161	0.0875931	0.128913	0.119423	0.184879	0.183523	0.089391	0.0901222	0.123907	0.134756	0.0285714	0.0283484
4344497209	4344497	condition_era group any time prior through 0 days relative to index: Soft tissue lesion	0.0278215	0.57308	0.499301	0.69603	0.689732	0.622222	0.467164	0.412233	0.468118	0.516129	0.528089	0.697974	0.674642	0.768458	0.768976	0.576912	0.579988	0.755301	0.738739	0.885714	0.753988
4006969209	4006969	condition_era group any time prior through 0 days relative to index: Acute respiratory disease	0.0277618	0.348329	0.277477	0.533085	0.550748	0.488889	0.32637	0.180507	0.198905	0.516129	0.683176	0.52302	0.513062	0.480951	0.487486	0.357655	0.354254	0.53462	0.50407	0.342857	0.374268
3021886702	3021886	measurement during day -365 through 0 days relative to index: Globulin [Mass/volume] in Serum	0.0276726	0.22155	0.202473	0.00227461	0.00140235	NA	NA	NA	NA	NA	NA	NA	NA	0.000590667	0.000873228	NA	NA	NA	NA	NA	NA
4178956210	4178956	condition_era group during day -365 through 0 days relative to index: Vascular disorder of extremity	0.027672	0.10224	0.0704552	0.0860215	0.0663407	0.177778	0.065308	0.0407757	0.056019	0.0645161	0.0389578	0.120319	0.122784	0.125517	0.1171	0.0649967	0.0611866	0.109436	0.0970633	0	0.00895214
4175016704	4175016	measurement during day -30 through 0 days relative to index: Partial thromboplastin time, activated	0.0276706	0.0497866	0.0252618	NA	NA	NA	NA	NA	NA	NA	NA	NA	NA	NA	NA	NA	NA	NA	NA	NA	NA
40480429104	40480429	condition_occurrence during day -30 through 0 days relative to index: Hemiplegia of nondominant side	0.0275096	0.0698791	0.0297391	0.0345327	0.0152589	NA	NA	0.0164097	0.0268166	NA	NA	0.0374463	0.0154745	0.0228884	0.0102329	0.00238303	0.00169309	0.0368807	0.0170121	NA	NA
2313816702	2313816	measurement during day -365 through 0 days relative to index: Electrocardiogram, routine ECG with at least 12 leads; interpretation and report only	0.0274676	0.423009	0.293201	0.702233	0.564297	NA	NA	0.0775733	0.0680651	NA	NA	0.683855	0.55478	0.739516	0.640333	0.260278	0.242036	0.716008	0.590879	NA	NA
40483287102	40483287	condition_occurrence during day -365 through 0 days relative to index: Disorder of kidney and/or ureter	0.0273522	0.0695235	0.0538003	0.052316	0.0394549	0	0.00579169	0.0313277	0.0397725	0.0322581	0.0278908	0.08717	0.0859784	0.0633491	0.0640536	0.0380194	0.0344503	0.0640137	0.0608495	NA	NA
1307046410	1307046	drug_era group during day -365 through 0 days relative to index: Metoprolol	0.0269565	0.292852	0.260546	0.164392	0.155586	0.244444	0.189381	0.213824	0.207851	0	0.00615385	0.127686	0.10496	0.281158	0.253604	0.206869	0.18525	0.170134	0.16033	0	0.000401699
434005102	434005	condition_occurrence during day -365 through 0 days relative to index: Morbid obesity	0.0269072	0.0579659	0.04436	0.0390819	0.0411838	NA	NA	0.0397812	0.0455654	NA	NA	0.058318	0.0654056	0.013733	0.0136867	0.0174634	0.0192889	0.0380866	0.0374808	0	0.000229542
435642102	435642	condition_occurrence during day -365 through 0 days relative to index: Disturbance in speech	0.0263373	0.0741465	0.0572622	0.094086	0.0758084	0.0222222	0.00688218	0.0333168	0.05066	NA	NA	0.096992	0.0784375	0.0918488	0.0721102	0.0120971	0.015123	0.125917	0.0933339	0	0.000344313
1115008409	1115008	drug_era group any time prior through 0 days relative to index: Naproxen	0.0261514	0.0954836	0.0910204	0.137097	0.165733	0	0.015291	0.00944804	0.01467	0	0.00729529	0.11725	0.108202	0.0925871	0.0969995	0.08206	0.0842536	0.0931565	0.102003	0	0.00344313
21604180409	21604180	drug_era group any time prior through 0 days relative to index: NERVOUS SYSTEM	0.0255991	0.84744	0.84699	0.775227	0.812245	0.933333	0.757767	0.850323	0.839884	0.870968	0.87067	0.715777	0.712613	0.810543	0.836056	0.636542	0.636795	0.651492	0.681743	0	0.0856192
21601462409	21601462	drug_era group any time prior through 0 days relative to index: LOW-CEILING DIURETICS, THIAZIDES	0.0255517	0.270982	0.263366	0.300041	0.316485	0.444444	0.330369	0.120338	0.132162	0.16129	0.0485856	0.205648	0.184257	0.392056	0.385057	0.238358	0.228236	0.254145	0.266175	0.0285714	0.0241593
312648210	312648	condition_era group during day -365 through 0 days relative to index: Benign essential hypertension	0.0253478	0.162162	0.159763	0.241108	0.249488	NA	NA	0.0492292	0.0641926	NA	NA	0.344383	0.336579	0.328559	0.313254	0.157225	0.160717	0.315647	0.328739	0	0.000401699
21600001410	21600001	drug_era group during day -365 through 0 days relative to index: ALIMENTARY TRACT AND METABOLISM	0.0246444	0.775605	0.74746	0.60091	0.625421	0.666667	0.529613	0.779214	0.65276	0.935484	0.795037	0.567833	0.527451	0.649439	0.67524	0.516299	0.510861	0.457944	0.488193	0.0285714	0.0290371
21603444410	21603444	drug_era group during day -365 through 0 days relative to index: ANTIHISTAMINES FOR SYSTEMIC USE	0.0244782	0.267781	0.250227	0.17804	0.202331	0	0.0325934	0.148185	0.149684	0.258065	0.284069	0.20442	0.212018	0.14117	0.15782	0.127811	0.138199	0.110039	0.129052	0	0.00332836
21602104410	21602104	drug_era group during day -365 through 0 days relative to index: Corticosteroids, moderately potent (group II)	0.0243745	0.0467639	0.0385799	0.0359801	0.0439291	0.0666667	0.0160665	0.0164097	0.0202566	0.225806	0.0855087	0.0263966	0.0262767	0.0463674	0.0513274	0.036655	0.0371725	0.0289418	0.0358532	0	0.00143464
441408210	441408	condition_era group during day -365 through 0 days relative to index: Vomiting	0.0242879	0.0841038	0.0582353	0.118693	0.0781197	0	0.000678525	0.0517156	0.0493533	0	0.000645161	0.184776	0.144249	0.0812168	0.072687	0.0604671	0.0549839	0.133856	0.0920633	0.0285714	0.0027545
201826209	201826	condition_era group any time prior through 0 days relative to index: Type 2 diabetes mellitus	0.0240754	0.358642	0.329251	0.359388	0.335966	0.244444	0.238283	0.406763	0.416056	0.290323	0.137767	0.519951	0.514153	0.384672	0.359892	0.371407	0.35963	0.362275	0.35773	0.0857143	0.167623
75354210	75354	condition_era group during day -365 through 0 days relative to index: Osteochondropathy	0.0240464	0.0464082	0.043166	0.0328784	0.0403379	0	0.00157515	0.0208851	0.0273773	0	0.000347395	0.0405157	0.0458512	0.0506497	0.0513481	0.0243033	0.0259097	0.0482364	0.0569407	0	5.74e-05
4075249210	4075249	condition_era group during day -365 through 0 days relative to index: Potassium disorder	0.0237305	0.172653	0.120526	0.0949132	0.0738162	0	0.0185867	0.10542	0.127295	0.0645161	0.0193052	0.209945	0.179777	0.0781158	0.0715794	0.0549371	0.0504521	0.121395	0.0930978	0	0.00384483
443732209	443732	condition_era group any time prior through 0 days relative to index: Disorder due to type 2 diabetes mellitus	0.0236807	0.172475	0.137614	0.143714	0.126593	0.0444444	0.0472302	0.126305	0.143193	0.0322581	0.028139	0.251688	0.232823	0.146486	0.137481	0.16452	0.150034	0.16933	0.163061	0	0.00286928
81251209	81251	condition_era group any time prior through 0 days relative to index: Neoplasm of breast	0.0236256	0.0353841	0.0306456	0.0339123	0.0352071	0.0222222	0.0223913	0.0268523	0.0268695	0.0645161	0.0237221	0.0392879	0.036207	0.0522741	0.0559027	0.032271	0.0331463	0.0352728	0.0372922	0	0.0303569
1550023412	1550023	drug_era group during day -30 through 0 days relative to index: Insulin Lispro	0.0229491	0.0853485	0.0583588	0.0126137	0.0143277	0	0.00571899	0.0283441	0.0335776	0	0.00526055	0.0135052	0.01015	0.0121087	0.0124458	0.0148621	0.0143581	0.00562758	0.00627243	NA	NA
21605229410	21605229	drug_era group during day -365 through 0 days relative to index: Antidotes	0.0228263	0.129267	0.0942436	0.00723739	0.00631056	0.0888889	0.0529492	0.048732	0.0464595	0.129032	0.0539454	0.0141191	0.0106824	0.00236267	0.00318269	0.00318344	0.00311071	0.00160788	0.00204504	NA	NA
1000560412	1000560	drug_era group during day -30 through 0 days relative to index: Ondansetron	0.0227981	0.314189	0.229618	0.061828	0.0445783	0	0.000266563	0.245152	0.15891	0	0.000148883	0.0675261	0.0466232	0.023922	0.0193144	0.0202103	0.0175759	0.0176867	0.012468	NA	NA
21602061410	21602061	drug_era group during day -365 through 0 days relative to index: Other antibiotics for topical use	0.0226801	0.0705903	0.0547621	0.0556245	0.0574629	0.0666667	0.0329569	0.0367976	0.0327047	0.258065	0.137519	0.0356047	0.0452455	0.0717661	0.0747047	0.0553736	0.056761	0.040197	0.0458257	0	0.0012051
136937209	136937	condition_era group any time prior through 0 days relative to index: Benign neoplasm of endocrine gland	0.0223289	0.0151138	0.00899353	0.0146816	0.0148285	0.0222222	0.00773033	0.00745898	0.0108769	0	0.00555831	0.0141191	0.0128389	0.0138807	0.0128502	0.00942298	0.00866378	0.0147724	0.0140461	0	0.00229542
923540409	923540	drug_era group any time prior through 0 days relative to index: phenol	0.0223218	0.0421408	0.0334187	0	7.42e-06	NA	NA	0.00248633	0.00344399	0	0.000794045	0	0.00018636	NA	NA	0.000272866	0.000386792	NA	NA	0	0.000114771
31317210	31317	condition_era group during day -365 through 0 days relative to index: Dysphagia	0.0216093	0.160562	0.0841567	0.106286	0.0512636	0	0.0231183	0.0527101	0.0756831	0.0322581	0.0242184	0.141191	0.129653	0.100561	0.0785032	0.0436768	0.0447985	0.0951663	0.0661315	0	0.00998508
4108815210	4108815	condition_era group during day -365 through 0 days relative to index: Non-rheumatic mitral regurgitation	0.0214728	0.0416074	0.0283143	0.0119934	0.011241	0.0222222	0.0216643	0.0114371	0.00973945	0.0967742	0.0227295	0.0116636	0.0106891	0.0122563	0.0144243	0.0178454	0.0149822	0.013265	0.0109319	NA	NA
21601782410	21601782	drug_era group during day -365 through 0 days relative to index: AGENTS ACTING ON THE RENIN-ANGIOTENSIN SYSTEM	0.021335	0.449147	0.440731	0.425972	0.42414	0.666667	0.526438	0.24913	0.2769	0.483871	0.3	0.267035	0.238813	0.540313	0.521092	0.41301	0.386791	0.368003	0.376053	0.0285714	0.0141742
439045209	439045	condition_era group any time prior through 0 days relative to index: Mediastinitis	0.0210558	0.0321835	0.0201396	0.0293631	0.01967	0.0222222	0.00773033	0.0139234	0.0146012	0.0645161	0.0209926	0.0325353	0.0264365	0.0317484	0.0279111	0.0189369	0.0144002	0.0365792	0.0238026	0.0285714	0.00602548
434894209	434894	condition_era group any time prior through 0 days relative to index: Acute posthemorrhagic anemia	0.0207674	0.0901494	0.060539	0.0413565	0.030796	0.0222222	0.00213251	0.0566882	0.0641502	0.0322581	0.00193548	0.0847145	0.0728201	0.0654164	0.06236	0.0331805	0.0299481	0.0648176	0.0493317	0	5.74e-05
4022830212	4022830	condition_era group during day -30 through 0 days relative to index: General problem AND/OR complaint	0.0206554	0.126245	0.0939073	0.0657568	0.0548956	0	0.00840886	0.031825	0.038815	0	9.93e-05	0.0957643	0.0628565	0.0603957	0.0493535	0.0345994	0.0354935	0.0709476	0.0602179	0	0.00430391
21600815410	21600815	drug_era group during day -365 through 0 days relative to index: Vitamin D and analogues	0.0195488	0.212127	0.221097	0.0456989	0.0482957	0.0888889	0.0658169	0.024366	0.0307367	0.0967742	0.0317122	0.0761203	0.0698583	0.0426757	0.0431742	0.0802772	0.0825673	0.0407999	0.0459099	0	0.00309882
21602359409	21602359	drug_era group any time prior through 0 days relative to index: GENITO URINARY SYSTEM AND SEX HORMONES	0.0192557	0.409851	0.386512	0.346774	0.399992	0.311111	0.192943	0.242665	0.249893	0.516129	0.328784	0.2124	0.216763	0.46707	0.481629	0.264626	0.265365	0.265601	0.292616	0	0.0110754
201340209	201340	condition_era group any time prior through 0 days relative to index: Gastritis	0.0191014	0.0720128	0.0616177	0.101944	0.136773	0.2	0.182184	0.0721034	0.0810316	0.580645	0.52536	0.187231	0.183032	0.148996	0.154591	0.103052	0.110387	0.108532	0.133004	0.0571429	0.116435
438112209	438112	condition_era group any time prior through 0 days relative to index: Neoplastic disease	0.0186605	0.367888	0.325882	0.514268	0.525643	0.377778	0.228275	0.267031	0.277111	0.387097	0.285906	0.414979	0.396314	0.639693	0.649211	0.435876	0.432007	0.539343	0.543431	0.285714	0.380122
21600713412	21600713	drug_era group during day -30 through 0 days relative to index: INSULINS AND ANALOGUES	0.0184047	0.211771	0.165685	0.06555	0.066656	0.0222222	0.0404934	0.117852	0.105129	0	0.0276427	0.0650706	0.0578847	0.0633491	0.0618108	0.0707087	0.0662096	0.0341674	0.0348645	0	0.000114771
2212470702	2212470	measurement during day -365 through 0 days relative to index: Natriuretic peptide	0.018306	0.150071	0.119808	0.0789909	0.0712675	NA	NA	0.19642	0.189409	NA	NA	0.157152	0.149201	0.0575901	0.048864	0.0455141	0.0422946	0.0807959	0.0722592	NA	NA
990499412	990499	drug_era group during day -30 through 0 days relative to index: Sodium Phosphate, Monobasic	0.0183013	0.0218706	0.0125724	0.000620347	0.000534228	NA	NA	0.000497265	0.00197328	NA	NA	0.000613874	0.000246261	0.000590667	0.000579088	0.000400204	0.000590478	0.000200985	0.00035335	NA	NA
37109774802	37109774	observation during day -365 through 0 days relative to index: Requires vaccination	0.017884	0.18101	0.167301	0.146195	0.151168	NA	NA	0.0323222	0.0547335	NA	NA	0.124616	0.121606	0.154312	0.148959	0.0937932	0.0960623	0.20199	0.218458	0	0.000172157
711584410	711584	drug_era group during day -365 through 0 days relative to index: Levetiracetam	0.0176013	0.0743243	0.0342911	0.0339123	0.017099	0.0444444	0.019653	0.0760816	0.0408147	0	0.0030273	0.0263966	0.0208989	0.0191967	0.0122321	0.0255403	0.020402	0.0231133	0.0132369	NA	NA
321319209	321319	condition_era group any time prior through 0 days relative to index: Cardiomyopathy	0.0169922	0.0910384	0.0648018	0.0812655	0.0552814	0.0222222	0.0199195	0.0805569	0.0753551	0.0322581	0.00908189	0.128913	0.102418	0.114294	0.0902481	0.0756931	0.0606818	0.0950658	0.0722391	0	0.00596809
4132088209	4132088	condition_era group any time prior through 0 days relative to index: Acute heart disease	0.0169077	0.231686	0.170152	0.15488	0.110674	0.133333	0.103427	0.1636	0.152382	0	0.0319603	0.230816	0.187172	0.233314	0.204721	0.158444	0.133096	0.185509	0.145324	0.0571429	0.131528
975125409	975125	drug_era group any time prior through 0 days relative to index: Hydrocortisone	0.0168738	0.0860597	0.0767455	0.10091	0.127042	0.0666667	0.0473271	0.0333168	0.0364925	0.290323	0.153449	0.0638428	0.065399	0.149587	0.154442	0.0763298	0.0800845	0.0829062	0.0939436	0	0.00430391
3009542704	3009542	measurement during day -30 through 0 days relative to index: Hematocrit	0.0168479	0.636558	0.539805	0.00082713	0.00171027	NA	NA	NA	NA	NA	NA	NA	NA	0.001772	0.00222443	NA	NA	NA	NA	NA	NA
21603931410	21603931	drug_era group during day -365 through 0 days relative to index: MUSCULO-SKELETAL SYSTEM	0.0164508	0.395804	0.386931	0.345947	0.39705	0.444444	0.326516	0.229736	0.222859	0.612903	0.532953	0.303254	0.277623	0.353071	0.373854	0.28369	0.290044	0.264496	0.291994	0	0.00814874
975125410	975125	drug_era group during day -365 through 0 days relative to index: Hydrocortisone	0.0160822	0.0464082	0.0382647	0.0349462	0.0430053	0.0666667	0.0157999	0.0164097	0.0202566	0.225806	0.0691315	0.0263966	0.026137	0.0453337	0.0502175	0.035891	0.0366134	0.0284394	0.0350531	0	0.00137725
948078412	948078	drug_era group during day -30 through 0 days relative to index: pantoprazole	0.0157912	0.15825	0.131797	0.0372208	0.0406607	0.177778	0.130495	0.161611	0.143484	NA	NA	0.0257827	0.0210121	0.0474011	0.0475266	0.0466601	0.0497407	0.0230128	0.023257	0	0.000229542
441408212	441408	condition_era group during day -30 through 0 days relative to index: Vomiting	0.0157493	0.0464082	0.026914	0.0810587	0.0350439	0	0.000145398	0.0228742	0.0168285	0	0.00044665	0.0791897	0.0471357	0.0398701	0.0291336	0.0227752	0.0161099	0.086725	0.0424533	0	0.000573855
3036588704	3036588	measurement during day -30 through 0 days relative to index: Neutrophil cytoplasmic Ab.perinuclear [Presence] in Serum	0.0155765	0.547831	0.461511	NA	NA	NA	NA	NA	NA	NA	NA	NA	NA	NA	NA	NA	NA	NA	NA	NA	NA
40231041304	40231041	drug_exposure during day -30 through 0 days relative to index: Glucose 0.4 MG/MG Oral Gel [Glutose]	0.0155134	0.0785918	0.0528889	NA	NA	NA	NA	0	0.000116387	NA	NA	0	5.99e-05	0.000147667	0	1.82e-05	1.33e-05	0	1.83e-06	NA	NA
433753102	433753	condition_occurrence during day -365 through 0 days relative to index: Alcohol abuse	0.015239	0.0357397	0.0214961	0.0239868	0.0188835	0	0.00639752	0.0179015	0.0197064	NA	NA	0.0589319	0.04251	0.00945068	0.00618613	0.0116423	0.00925519	0.0273339	0.0215397	NA	NA
443731209	443731	condition_era group any time prior through 0 days relative to index: Renal disorder due to type 2 diabetes mellitus	0.0146016	0.0647226	0.0461016	0.0434243	0.0358192	0.0222222	0.0125527	0.041273	0.0485544	0.0322581	0.0120099	0.0963781	0.0754691	0.0445954	0.0419632	0.0577931	0.0496511	0.0434127	0.0403918	0	0.00109033
21602681412	21602681	drug_era group during day -30 through 0 days relative to index: SYSTEMIC HORMONAL PREPARATIONS, EXCL. SEX HORMONES AND INSULINS	0.0141962	0.293563	0.264908	0.193135	0.207154	0.155556	0.106189	0.15266	0.148483	0.290323	0.131166	0.132597	0.133094	0.260927	0.275037	0.178636	0.178404	0.118581	0.118544	0	0.0067141
3011258702	3011258	measurement during day -365 through 0 days relative to index: Bilirubin.total [Presence] in Urine	0.0140226	0.670164	0.617281	0	3.71e-06	NA	NA	NA	NA	NA	NA	NA	NA	0	1.15e-05	NA	NA	NA	NA	NA	NA
21600080412	21600080	drug_era group during day -30 through 0 days relative to index: DRUGS FOR PEPTIC ULCER AND GASTRO-OESOPHAGEAL REFLUX DISEASE (GORD)	0.0135172	0.336771	0.302185	0.156121	0.182802	0.266667	0.183444	0.346594	0.279074	0.612903	0.345707	0.138735	0.141367	0.213674	0.243456	0.168431	0.180555	0.0919506	0.106833	0	0.00860783
81112209	81112	condition_era group any time prior through 0 days relative to index: Arthralgia of the lower leg	0.0131608	0.126422	0.113303	0.137097	0.178848	NA	NA	0.0701144	0.0795609	NA	NA	0.236341	0.243086	0.207177	0.222262	0.143237	0.150447	0.168325	0.189989	0.0285714	0.00746012
4028876209	4028876	condition_era group any time prior through 0 days relative to index: Inflammatory disorder of lower respiratory tract	0.0129535	0.300853	0.246934	0.369727	0.374082	0.511111	0.307711	0.173545	0.209623	0.387097	0.509975	0.478207	0.484941	0.443887	0.439654	0.293586	0.295581	0.400663	0.377691	0.285714	0.214794
21602002412	21602002	drug_era group during day -30 through 0 days relative to index: ANTIPRURITICS, INCL. ANTIHISTAMINES, ANESTHETICS, ETC.	0.0129314	0.163585	0.117804	0.0250207	0.0238325	0	0.00152668	0.168573	0.149848	0.16129	0.0913151	0.0239411	0.0296978	0.0160957	0.0179908	0.0128793	0.0145141	0.00522561	0.00713841	NA	NA
21601784412	21601784	drug_era group during day -30 through 0 days relative to index: ACE inhibitors, plain	0.0125664	0.223506	0.215214	0.212159	0.215869	0.266667	0.229487	0.123819	0.150795	0.0322581	0.0326055	0.142419	0.126818	0.272593	0.257173	0.210853	0.195869	0.113958	0.122025	0.0285714	0.00883737
21605058409	21605058	drug_era group any time prior through 0 days relative to index: MYDRIATICS AND CYCLOPLEGICS	0.0124108	0.234886	0.194902	0.115178	0.142464	0	0.00407115	0.199901	0.186573	0.225806	0.163672	0.0957643	0.086238	0.121825	0.127634	0.0533726	0.0576601	0.0832077	0.0923105	0	0.000631241
924939412	924939	drug_era group during day -30 through 0 days relative to index: Bisacodyl	0.0122657	0.133357	0.0941185	0.000206782	0.000178076	0	0.00201134	0.0203879	0.0315673	0	0.000794045	0.00306937	0.00278874	0.000443001	0.000202221	0.00194644	0.00207825	0.000200985	0.000281948	0	0.000114771
316866212	316866	condition_era group during day -30 through 0 days relative to index: Hypertensive disorder	0.0121346	0.618954	0.564649	0.425972	0.431808	0.244444	0.286507	0.29637	0.444529	0.870968	0.524615	0.612032	0.592564	0.434731	0.409852	0.211944	0.209664	0.5918	0.548312	0.0571429	0.0232411
711584412	711584	drug_era group during day -30 through 0 days relative to index: Levetiracetam	0.0118014	0.0608108	0.027104	0.0301902	0.0132629	0.0222222	0.0141036	0.0631527	0.0318953	0	0.0026799	0.0190301	0.0152149	0.0149144	0.00941707	0.0196827	0.0152411	0.0150739	0.00777005	NA	NA
1136980409	1136980	drug_era group any time prior through 0 days relative to index: Ketorolac	0.0117712	0.144203	0.134515	0.120968	0.148615	0	0.00024233	0.167578	0.167412	NA	NA	0.16329	0.16582	0.114885	0.110973	0.0337263	0.0343934	0.0360768	0.0371842	NA	NA
2212290702	2212290	measurement during day -365 through 0 days relative to index: Creatine kinase (CK), (CPK); total	0.0117414	0.158606	0.129303	0.186518	0.182305	NA	NA	0.386872	0.314927	NA	NA	0.219767	0.215891	0.0821028	0.0802542	0.0500982	0.0509062	0.168325	0.160434	NA	NA
3006923704	3006923	measurement during day -30 through 0 days relative to index: Alanine aminotransferase serum/plasma	0.0117321	0.480263	0.409597	0.0101323	0.00967917	NA	NA	NA	NA	0	0.0654591	NA	NA	0.00472534	0.00342627	NA	NA	NA	NA	NA	NA
373087212	373087	condition_era group during day -30 through 0 days relative to index: Central nervous system complication	0.0116642	0.0465861	0.0263909	0.11828	0.0265222	NA	NA	0.0238687	0.0282502	NA	NA	0.0804174	0.0432088	0.0648258	0.0240919	0.00731281	0.0065743	0.0716511	0.0247986	NA	NA
4168796209	4168796	condition_era group any time prior through 0 days relative to index: Muscle strain	0.0111515	0.0263158	0.0175062	0.00682382	0.00966433	0.0222222	0.00327146	0.00646445	0.00540669	0	9.93e-05	0.00859423	0.00660246	0.00383934	0.00506242	0.00984137	0.0105765	0.00864235	0.00874222	0.0285714	0.0301848
1000560410	1000560	drug_era group during day -365 through 0 days relative to index: Ondansetron	0.0111406	0.415896	0.330309	0.126344	0.113969	0	0.000654292	0.352064	0.282539	0	0.000496278	0.184162	0.15577	0.0682221	0.0610524	0.0605945	0.0603335	0.0471309	0.0432259	NA	NA
1112807409	1112807	drug_era group any time prior through 0 days relative to index: Aspirin	0.0108086	0.598506	0.626652	0.0250207	0.0423227	0.555556	0.455799	0.473894	0.535929	0.258065	0.207047	0.114794	0.106604	0.028795	0.0386013	0.103653	0.113984	0.026329	0.0393098	0	0.046884
739138410	739138	drug_era group during day -365 through 0 days relative to index: Sertraline	0.0105144	0.0476529	0.0502685	0.0366005	0.0468822	0.0444444	0.00971744	0.0253605	0.0256051	0	0.00848635	0.0362185	0.0360739	0.0569994	0.0578399	0.0417303	0.0452355	0.033263	0.0395331	0	0.000975554
938330304	938330	drug_exposure during day -30 through 0 days relative to index: sennosides, USP 8.6 MG Oral Tablet	0.0104928	0.0357397	0.0211484	0	7.42e-06	NA	NA	0	8.46e-05	NA	NA	0.00245549	0.0014576	0	1.61e-05	0.00167358	0.00144217	0.000200985	0.000234346	NA	NA
4154162212	4154162	condition_era group during day -30 through 0 days relative to index: Head and neck injury	0.0103049	0.06899	0.0295311	0.066584	0.0307626	0.0444444	0.00714874	0.0174043	0.0188388	0.0322581	0.0213896	0.0939227	0.0503171	0.119019	0.0542826	0.0451321	0.0222911	0.125314	0.0461754	0	0.004763
433701209	433701	condition_era group any time prior through 0 days relative to index: Mycosis	0.0102423	0.1266	0.104059	0.140612	0.149621	0.222222	0.110648	0.0457484	0.0565481	0.16129	0.1866	0.324739	0.334716	0.273331	0.279371	0.13445	0.142533	0.191539	0.210617	0.228571	0.200046
1383925409	1383925	drug_era group any time prior through 0 days relative to index: Isosorbide Dinitrate	0.0101564	0.0211593	0.0165347	0.00578991	0.00524582	0	0.0187079	0.0104426	0.012374	0.0967742	0.0517122	0.0128913	0.00962415	0.015948	0.0145071	0.00922288	0.00812381	0.00683348	0.00608202	0	0.00154941
21601783409	21601783	drug_era group any time prior through 0 days relative to index: ACE INHIBITORS, PLAIN	0.00989993	0.427987	0.407699	0.3811	0.373392	0.622222	0.443634	0.293386	0.30405	0.0645161	0.0507196	0.327808	0.275799	0.480951	0.461025	0.350578	0.32691	0.354437	0.341218	0.0285714	0.0241019
314665209	314665	condition_era group any time prior through 0 days relative to index: Atrial flutter	0.00957767	0.0558321	0.0326681	0.0287428	0.016639	0	0.00109049	0.0402785	0.0306203	NA	NA	0.0466544	0.0277543	0.0655641	0.0420321	0.0324711	0.0230579	0.0431112	0.0296741	0	0.0556066
967823409	967823	drug_era group any time prior through 0 days relative to index: Sodium Chloride	0.00938939	0.628023	0.544277	0.258685	0.275572	NA	NA	0.627548	0.535998	0.709677	0.514243	0.306937	0.302089	0.266686	0.267557	0.0872808	0.0894592	0.0990855	0.107781	0	5.74e-05
4164489212	4164489	condition_era group during day -30 through 0 days relative to index: Carditis	0.00929626	0.0152916	0.00791482	0.0126137	0.0052384	0.0222222	0.00167208	0.00447539	0.0052956	0.0645161	0.0118114	0.0104358	0.0053645	0.00930301	0.00481884	0.0042749	0.0020855	0.0180886	0.00637129	0	0.000459084
4156817702	4156817	measurement during day -365 through 0 days relative to index: Creatine measurement, urine	0.00925703	0.0277383	0.0173908	NA	NA	NA	NA	NA	NA	NA	NA	NA	NA	NA	NA	NA	NA	NA	NA	NA	NA
956874412	956874	drug_era group during day -30 through 0 days relative to index: Furosemide	0.00916714	0.134246	0.124374	0.0760959	0.058101	0.0222222	0.027456	0.090005	0.0996958	0.0967742	0.0194045	0.0853284	0.0683674	0.159333	0.149628	0.101834	0.0900188	0.0417044	0.0431582	0	0.00482038
4132926209	4132926	condition_era group any time prior through 0 days relative to index: Pain finding at anatomical site	0.00902112	0.684211	0.648013	0.841191	0.865809	0.733333	0.477391	0.637494	0.680005	0.645161	0.630819	0.87477	0.879432	0.869019	0.879228	0.772102	0.784237	0.856999	0.862761	0.885714	0.835017
1308216409	1308216	drug_era group any time prior through 0 days relative to index: Lisinopril	0.00901879	0.356686	0.33456	0.266543	0.259464	0.0888889	0.0475694	0.220786	0.236831	0	0.00372208	0.26949	0.231119	0.309657	0.292587	0.277505	0.260411	0.256155	0.240163	0	0.00625502
1310149409	1310149	drug_era group any time prior through 0 days relative to index: Warfarin	0.00893884	0.167852	0.14786	0.0984285	0.0773925	0	0.00220521	0.1273	0.121434	0.0322581	0.0259553	0.0724371	0.0586102	0.227112	0.188282	0.107509	0.0869939	0.104613	0.0936269	0	0.00298405
4180170209	4180170	condition_era group any time prior through 0 days relative to index: Inflammatory disorder of the respiratory tract	0.00892684	0.402738	0.35019	0.565136	0.595141	0.511111	0.364877	0.236201	0.276418	0.516129	0.726998	0.582566	0.597223	0.568665	0.572553	0.418286	0.423981	0.574013	0.566066	0.485714	0.386377
723013409	723013	drug_era group any time prior through 0 days relative to index: Diazepam	0.00885776	0.097973	0.0905298	0.0976013	0.114199	0.0222222	0.0232152	0.0855296	0.0850734	0.193548	0.0958313	0.0675261	0.0826239	0.0759008	0.0863117	0.0506985	0.05809	0.0578836	0.0676071	0	0.00338574
1107830410	1107830	drug_era group during day -365 through 0 days relative to index: Loratadine	0.00853503	0.041963	0.0416194	0.00144748	0.00138009	0	0.00237484	0.00895077	0.0130247	0.0645161	0.0330025	0.073051	0.0653457	0.001329	0.00115588	0.0227934	0.0247704	0.00522561	0.00627975	0	0.000688626
21601032409	21601032	drug_era group any time prior through 0 days relative to index: ANTIHEMORRHAGICS	0.00851945	0.071835	0.0461341	0.00806452	0.00611765	0.0222222	0.00494354	0.0740925	0.0523053	0.419355	0.333797	0.0122775	0.00937124	0.0134377	0.00920796	0.00596667	0.0051333	0.00623053	0.00462285	0	0.000286928
21600651409	21600651	drug_era group any time prior through 0 days relative to index: INTESTINAL ANTIINFLAMMATORY AGENTS	0.00848407	0.155228	0.149179	0.168734	0.197271	0.177778	0.176489	0.0716062	0.0783865	0.387097	0.305062	0.123389	0.120116	0.268163	0.278608	0.172306	0.174877	0.146116	0.160958	0	0.0160679
314658209	314658	condition_era group any time prior through 0 days relative to index: Cardiomegaly	0.00837176	0.149182	0.113397	0.149711	0.107242	0	0.0123831	0.0681253	0.0682608	0.0322581	0.0236228	0.25046	0.220211	0.239516	0.203451	0.125864	0.104739	0.17345	0.147858	0	0.00602548
1797513410	1797513	drug_era group during day -365 through 0 days relative to index: Ciprofloxacin	0.00798584	0.0919275	0.0867024	0.101944	0.113074	0.0222222	0.0471332	0.0358031	0.0431054	0	0.00779156	0.0896255	0.0778718	0.139102	0.151298	0.107491	0.112749	0.0931565	0.101624	0	0.00103294
40185276304	40185276	drug_exposure during day -30 through 0 days relative to index: Losartan Potassium 100 MG Oral Tablet	0.00783315	0.0579659	0.0483808	0.00765095	0.00775372	NA	NA	0.00248633	0.0033276	0	0.000496278	0.00245549	0.00512489	0.00708801	0.00849099	0.0160809	0.0153248	0.00673299	0.00770414	0	0.00883737
21600800410	21600800	drug_era group during day -365 through 0 days relative to index: VITAMINS	0.00776839	0.263514	0.267226	0.063689	0.0652685	0.111111	0.0827073	0.075087	0.0765719	0.258065	0.156377	0.0976059	0.0875758	0.0569994	0.0592026	0.0955032	0.0973992	0.0498442	0.0575558	0	0.00384483
4083964209	4083964	condition_era group any time prior through 0 days relative to index: Soft tissue injury	0.00774756	0.184922	0.154688	0.273987	0.303326	0.0666667	0.0538458	0.140726	0.150975	0.0967742	0.0925558	0.325353	0.317085	0.309657	0.309842	0.194226	0.198802	0.285901	0.295826	0.228571	0.141226
21601746409	21601746	drug_era group any time prior through 0 days relative to index: Dihydropyridine derivatives	0.00767393	0.332681	0.290855	0.227461	0.22245	0.311111	0.295788	0.305321	0.251803	0.741935	0.316973	0.220994	0.183744	0.33668	0.330731	0.263225	0.24821	0.213144	0.210833	0	0.020544
3035941704	3035941	measurement during day -30 through 0 days relative to index: MCH	0.00757068	0.584459	0.494286	0.000620347	0.000456319	NA	NA	NA	NA	NA	NA	NA	NA	0.002215	0.00084795	NA	NA	NA	NA	NA	NA
21601784409	21601784	drug_era group any time prior through 0 days relative to index: ACE inhibitors, plain	0.0072921	0.427987	0.407699	0.3811	0.373392	0.622222	0.443634	0.293386	0.30405	0.0645161	0.0507196	0.327808	0.275799	0.480951	0.461025	0.350578	0.32691	0.354437	0.341218	0.0285714	0.0241019
1347450412	1347450	drug_era group during day -30 through 0 days relative to index: alteplase	0.00728868	0.079303	0.032621	0.0204715	0.00537567	NA	NA	0.139234	0.0508187	0	0.00833747	0.0251688	0.00463903	0.0116657	0.00202451	1.82e-05	9.59e-06	0.000502462	0.000173929	NA	NA
4223659102	4223659	condition_occurrence during day -365 through 0 days relative to index: Fatigue	0.00728187	0.0545875	0.0468586	0.0221257	0.0251606	NA	NA	0.0139234	0.0109351	NA	NA	0.0171885	0.0173714	0.0158004	0.0166603	0.02685	0.0264487	0.0238167	0.0250714	0	0.00246758
2212598702	2212598	measurement during day -365 through 0 days relative to index: Transferase; alanine amino (ALT) (SGPT)	0.00718704	0.060633	0.050059	0.0690653	0.0732894	NA	NA	0.0422675	0.0461844	NA	NA	0.0208717	0.0251186	0.036326	0.0348395	0.020756	0.0203761	0.0633102	0.0687532	NA	NA
194133210	194133	condition_era group during day -365 through 0 days relative to index: Low back pain	0.00659143	0.0949502	0.0916362	0.113524	0.137731	0.133333	0.0778849	0.0407757	0.0612935	0.322581	0.191663	0.19644	0.191458	0.129504	0.138643	0.0975951	0.108468	0.135363	0.159134	0	0.0407437
5007	0	index month: 5	0.00572848	0.0935277	0.0892351	0.0831266	0.0900767	0.0666667	0.0791935	0.0760816	0.0846449	0.0645161	0.092804	0.0890117	0.0865508	0.0903721	0.0877158	0.0883359	0.0908609	0.0759723	0.0893903	0.0857143	0.0847584
2414345802	2414345	observation during day -365 through 0 days relative to index: Postoperative follow-up visit, normally included in the surgical package, to indicate that an evaluation and management service was performed during a postoperative period for a reason(s) related to the original procedure	0.00572729	0.0554765	0.0415869	0.00227461	0.00215546	NA	NA	0	0.000105806	NA	NA	0.000613874	0.0013378	0.00191967	0.00267713	0.00627592	0.0057032	0.00241182	0.00264372	NA	NA
3022217704	3022217	measurement during day -30 through 0 days relative to index: INR	0.00559942	0.154872	0.103669	0.00599669	0.00230386	0	0.0437648	NA	NA	NA	NA	NA	NA	0.00369167	0.00215779	NA	NA	NA	NA	NA	NA
4041283102	4041283	condition_occurrence during day -365 through 0 days relative to index: General finding of observation of patient	0.00542319	0.0216927	0.011869	0.0146816	0.0144761	0	0.00375612	0.00149179	0.0015818	0	0.00784119	0.0460405	0.03849	0.00915535	0.0096101	0.00860438	0.00798116	0.00914481	0.00791651	NA	NA
198124209	198124	condition_era group any time prior through 0 days relative to index: Kidney disease	0.00531588	0.368777	0.309612	0.252068	0.229625	0.266667	0.198735	0.315266	0.336527	0.258065	0.144615	0.476366	0.43125	0.362965	0.355431	0.320781	0.307409	0.312431	0.290406	0.142857	0.228509
1110410412	1110410	drug_era group during day -30 through 0 days relative to index: Morphine	0.00514205	0.114509	0.0846213	0.0188172	0.0189688	0	0.00218097	0.125808	0.0972517	0	0.00173697	0.0288521	0.02631	0.00915535	0.00928609	0.00651241	0.0073514	0.00482364	0.00536067	0	5.74e-05
72405209	72405	condition_era group any time prior through 0 days relative to index: Degenerative joint disease of shoulder region	0.00472775	0.0311166	0.0247484	0.0283292	0.0371103	NA	NA	0.0104426	0.0161989	NA	NA	0.0595457	0.0616851	0.0623154	0.0693067	0.0422943	0.0435149	0.0437142	0.0493574	0	0.00981292
432595209	432595	condition_era group any time prior through 0 days relative to index: Amyloidosis	0.00469316	0.00800142	0.00150109	0.00248139	0.00087183	0	0.00118742	0.00546991	0.00162412	0	0.00129032	0.00184162	0.0011714	0.00546367	0.0013535	0.00240122	0.000897059	0.00422068	0.00116807	0	0.000172157
21601783412	21601783	drug_era group during day -30 through 0 days relative to index: ACE INHIBITORS, PLAIN	0.00441701	0.223506	0.215214	0.212159	0.215869	0.266667	0.229487	0.123819	0.150795	0.0322581	0.0326055	0.142419	0.126818	0.272593	0.257173	0.210853	0.195869	0.113958	0.122025	0.0285714	0.00883737
21604685412	21604685	drug_era group during day -30 through 0 days relative to index: PSYCHOANALEPTICS	0.00432257	0.205725	0.22971	0.181141	0.235146	0.133333	0.134905	0.0885132	0.125211	0.193548	0.0529032	0.154696	0.162173	0.224601	0.259905	0.177945	0.203341	0.108029	0.139656	0	0.00746012
2514399502	2514399	procedure_occurrence during day -365 through 0 days relative to index: Office or other outpatient visit for the evaluation and management of an established patient, which requires at least 2 of these 3 key components: A comprehensive history; A comprehensive examination; Medical decision making of high complexity. Counseling	0.00419597	0.11522	0.103276	0.177833	0.197761	NA	NA	0.0099453	0.0139981	NA	NA	0.171271	0.150652	0.223863	0.234471	0.114695	0.110158	0.198674	0.213186	NA	NA
80502209	80502	condition_era group any time prior through 0 days relative to index: Osteoporosis	0.00397175	0.104908	0.106437	0.056038	0.073141	0.0888889	0.087772	0.0820487	0.0919931	0.0967742	0.0891315	0.110497	0.128795	0.186503	0.197191	0.093302	0.101592	0.09999	0.11926	0.0857143	0.0771261
21601782412	21601782	drug_era group during day -30 through 0 days relative to index: AGENTS ACTING ON THE RENIN-ANGIOTENSIN SYSTEM	0.00390071	0.312945	0.308233	0.326716	0.338845	0.355556	0.332041	0.165092	0.204862	0.451613	0.274541	0.181707	0.16578	0.431483	0.418881	0.325729	0.305561	0.166315	0.187988	0.0285714	0.0107885
45767658210	45767658	condition_era group during day -365 through 0 days relative to index: Cerebral infarction due to thrombosis of middle cerebral artery	0.00385264	0.0222262	0.00744533	0.0132341	0.00402897	NA	NA	0.00447539	0.00413702	NA	NA	0.00982198	0.00290189	0.00679268	0.0024841	NA	NA	0.0108532	0.00335958	NA	NA
21600424409	21600424	drug_era group any time prior through 0 days relative to index: ARTERIOLAR SMOOTH MUSCLE, AGENTS ACTING ON	0.0038321	0.249111	0.177486	0.044665	0.0350921	0	0.00647022	0.202884	0.166195	0	0.00218362	0.102517	0.0631227	0.0612817	0.0503301	0.0516081	0.0442108	0.0291428	0.0233413	0	0.000344313
436222212	436222	condition_era group during day -30 through 0 days relative to index: Altered mental status	0.00379944	0.133001	0.0815054	0.13689	0.0819668	NA	NA	0.0372949	0.0343976	NA	NA	0.286065	0.173741	0.15889	0.110479	0.0540275	0.0449584	0.193448	0.119174	NA	NA
35605482304	35605482	drug_exposure during day -30 through 0 days relative to index: 2 ML Ondansetron 2 MG/ML Injection	0.00379901	0.296942	0.216706	0	1.11e-05	NA	NA	0.0198906	0.0121148	NA	NA	0.00122775	0.000665571	0	1.84e-05	3.64e-05	3.98e-05	0	1.28e-05	NA	NA
4162038210	4162038	condition_era group during day -365 through 0 days relative to index: Occlusion of artery	0.00361488	0.208215	0.176314	0.270265	0.244713	0.0666667	0.121238	0.0800597	0.157535	0.193548	0.137965	0.225292	0.195432	0.309805	0.320819	0.077112	0.0902145	0.153753	0.133881	0.0285714	0.186618
4237912209	4237912	condition_era group any time prior through 0 days relative to index: Aneurysm of artery, other than aorta	0.00334751	0.0359175	0.0213905	0.0392887	0.0229347	0.0222222	0.00433771	0.0129289	0.0234625	0	0.044268	0.0368324	0.0229489	0.0338157	0.0272815	0.0248854	0.0156382	0.0727565	0.0274039	0	0.00309882
21603550412	21603550	drug_era group during day -30 through 0 days relative to index: SENSORY ORGANS	0.00323511	0.521515	0.426928	0.184036	0.176143	0.111111	0.067489	0.512183	0.366629	0.419355	0.351166	0.143646	0.137979	0.200236	0.206362	0.125227	0.124043	0.0853181	0.084286	0	0.00350052
1107830409	1107830	drug_era group any time prior through 0 days relative to index: Loratadine	0.00314156	0.0684566	0.0679242	0.00434243	0.00344651	0	0.00775457	0.0188961	0.0228488	0.0645161	0.0813399	0.132597	0.122192	0.003544	0.00365377	0.0427127	0.0458641	0.0105517	0.0119718	0	0.00200849
2211327502	2211327	procedure_occurrence during day -365 through 0 days relative to index: Computed tomography, head or brain; without contrast material	0.00286399	0.502134	0.36473	0.779363	0.626226	NA	NA	0.682248	0.537664	NA	NA	0.781461	0.612012	0.813644	0.6718	0.224296	0.205241	0.775299	0.612455	NA	NA
21602196409	21602196	drug_era group any time prior through 0 days relative to index: ANTISEPTICS AND DISINFECTANTS	0.00266951	0.125533	0.0882197	0.0628619	0.0657545	0.0666667	0.0861969	0.0427648	0.0329533	0.419355	0.261538	0.038674	0.029172	0.0601004	0.0598414	0.0628866	0.059476	0.0453221	0.0437862	0	0.000918168
914335409	914335	drug_era group any time prior through 0 days relative to index: Atropine	0.00259948	0.138158	0.118232	0.0378412	0.0491081	0	0.0027141	0.0576827	0.0509562	0.0967742	0.0608437	0.038674	0.0349824	0.0608387	0.0625254	0.0256858	0.0278252	0.0308512	0.0353259	0	0.000573855
2414393502	2414393	procedure_occurrence during day -365 through 0 days relative to index: Office or other outpatient visit for the evaluation and management of a new patient, which requires these 3 key components: A comprehensive history; A comprehensive examination; Medical decision making of moderate complexity. Counseling and/or coordinatio	0.00236304	0.11522	0.113082	0.170182	0.199297	NA	NA	0.00546991	0.00386192	NA	NA	0.201351	0.202753	0.199203	0.20679	0.142382	0.147088	0.17556	0.205864	NA	NA
2212611704	2212611	measurement during day -30 through 0 days relative to index: Urea nitrogen; quantitative	0.00187349	0.0665007	0.0482736	0.0324648	0.032599	NA	NA	0.065639	0.0539082	NA	NA	0.0159607	0.015388	0.0131424	0.0152401	0.00620316	0.00616857	0.0317556	0.0303405	NA	NA
435227209	435227	condition_era group any time prior through 0 days relative to index: Nutritional deficiency disorder	0.00184359	0.20697	0.179611	0.147229	0.160042	0.133333	0.0874328	0.131775	0.144859	0.0967742	0.0513151	0.267035	0.237908	0.151211	0.145556	0.165157	0.170914	0.182695	0.185289	0.0857143	0.0422931
3039443702	3039443	measurement during day -365 through 0 days relative to index: PSA panel	0.00176753	0.0919275	0.0839861	NA	NA	NA	NA	NA	NA	NA	NA	NA	NA	NA	NA	NA	NA	NA	NA	NA	NA
4111018209	4111018	condition_era group any time prior through 0 days relative to index: Neoplasm of thorax	0.00163001	0.0576102	0.0461162	0.057072	0.0515641	0.0444444	0.0325692	0.0427648	0.0418833	0.0967742	0.037866	0.0607735	0.0534853	0.0761961	0.08016	0.049316	0.0472539	0.0639132	0.0563933	0	0.0371284
45767658212	45767658	condition_era group during day -30 through 0 days relative to index: Cerebral infarction due to thrombosis of middle cerebral artery	0.00125204	0.0222262	0.00744533	0.0132341	0.00402897	NA	NA	0.00447539	0.00413702	NA	NA	0.00982198	0.00290189	0.00679268	0.0024841	NA	NA	0.0108532	0.00335958	NA	NA
1154029409	1154029	drug_era group any time prior through 0 days relative to index: Fentanyl	0.000780307	0.370199	0.307791	0.146195	0.151535	0.0444444	0.0224155	0.499751	0.469181	0.129032	0.0617866	0.229589	0.218733	0.129504	0.131297	0.0125518	0.0152872	0.0182896	0.0222062	0	0.000172157
2212611702	2212611	measurement during day -365 through 0 days relative to index: Urea nitrogen; quantitative	0.000711144	0.0983286	0.0757708	0.0804384	0.0802306	NA	NA	0.0929886	0.0816347	NA	NA	0.053407	0.0481341	0.0459244	0.0474875	0.0254129	0.0240948	0.0786856	0.0769865	NA	NA
21601463409	21601463	drug_era group any time prior through 0 days relative to index: Thiazides, plain	0.000666351	0.270982	0.263366	0.300041	0.316485	0.444444	0.330369	0.120338	0.132162	0.16129	0.0485856	0.205648	0.184257	0.392056	0.385057	0.238358	0.228236	0.254145	0.266175	0.0285714	0.0241593
432867209	432867	condition_era group any time prior through 0 days relative to index: Hyperlipidemia	0.000613399	0.631579	0.623942	0.629032	0.658666	0.466667	0.378399	0.566385	0.661018	0.354839	0.535285	0.669736	0.668825	0.598789	0.592552	0.562177	0.566901	0.682846	0.716573	0.0857143	0.166992
21603445410	21603445	drug_era group during day -365 through 0 days relative to index: ANTIHISTAMINES FOR SYSTEMIC USE	0.000468905	0.267781	0.250227	0.17804	0.202331	0	0.0325934	0.148185	0.149684	0.258065	0.284069	0.20442	0.212018	0.14117	0.15782	0.127811	0.138199	0.110039	0.129052	0	0.00332836
21601665410	21601665	drug_era group during day -365 through 0 days relative to index: BETA BLOCKING AGENTS	0.000454261	0.528805	0.475409	0.324235	0.306654	0.444444	0.402099	0.414222	0.359868	0.322581	0.107246	0.243094	0.200949	0.543414	0.485306	0.379393	0.340634	0.325394	0.30822	0	0.0131413
4108356104	4108356	condition_occurrence during day -30 through 0 days relative to index: Cerebral infarction due to embolism of cerebral arteries	0.000190087	0.130334	0.0695682	0.1311	0.0603232	0.155556	0.070712	0.0974639	0.0813702	0.0645161	0.0300744	0.101289	0.0404734	0.151506	0.0656576	NA	NA	0.14481	0.0646338	0.0571429	0.00447607
21602003412	21602003	drug_era group during day -30 through 0 days relative to index: ANTIPRURITICS, INCL. ANTIHISTAMINES, ANESTHETICS, ETC.	9.89e-05	0.163585	0.117804	0.0250207	0.0238325	0	0.00152668	0.168573	0.149848	0.16129	0.0913151	0.0239411	0.0296978	0.0160957	0.0179908	0.0128793	0.0145141	0.00522561	0.00713841	NA	NA
21603255409	21603255	drug_era group any time prior through 0 days relative to index: Selective beta-2-adrenoreceptor agonists	-4.22e-07	0.457326	0.436873	0.210918	0.244398	0.177778	0.122498	0.200895	0.214178	0.0322581	0.0355335	0.262124	0.244331	0.233018	0.253312	0.197482	0.206929	0.178876	0.192653	0	0.00757489
21600859409	21600859	drug_era group any time prior through 0 days relative to index: Calcium	-7.62e-07	0.222617	0.220336	0.0107527	0.00947141	0	9.69e-05	0.0775733	0.0900939	0	0.0111166	0.0245549	0.0253383	0.00945068	0.00952967	0.0312705	0.0311775	0.0102502	0.0101025	0	0.00137725
21602753409	21602753	drug_era group any time prior through 0 days relative to index: Thyroid hormones	-2.21e-05	0.133179	0.161433	0.0953267	0.119482	0.155556	0.140212	0.102934	0.104759	0	0.0162283	0.0761203	0.0752428	0.196249	0.20294	0.134796	0.140769	0.112049	0.12758	0	0.00768966
21603127409	21603127	drug_era group any time prior through 0 days relative to index: DIRECT ACTING ANTIVIRALS	-2.69e-05	0.0641892	0.0657976	0.128619	0.152299	0.0222222	0.0380458	0.0233715	0.0310118	0.0322581	0.189181	0.0521793	0.0541109	0.106615	0.117116	0.0860438	0.0886262	0.0973771	0.105055	0	0.00286928
21602003409	21602003	drug_era group any time prior through 0 days relative to index: ANTIPRURITICS, INCL. ANTIHISTAMINES, ANESTHETICS, ETC.	-9.89e-05	0.40825	0.367217	0.140819	0.159619	0.0444444	0.0280861	0.517653	0.503944	0.580645	0.551911	0.190301	0.196922	0.138659	0.143373	0.0805319	0.0880657	0.066526	0.0725522	0	0.000459084
36878782409	36878782	drug_era group any time prior through 0 days relative to index: Multivitamin preparation	-0.000131238	0.251956	0.256106	0.0146816	0.0121203	0	0.000339262	0.0532074	0.05148	NA	NA	0.0362185	0.0322536	0.012404	0.0161432	0.0311613	0.0314838	0.0155763	0.0145807	0	0.000172157
21600985410	21600985	drug_era group during day -365 through 0 days relative to index: Platelet aggregation inhibitors excl. heparin	-0.000548145	0.524004	0.580864	0.0916046	0.133609	0.533333	0.426865	0.389359	0.481741	0.419355	0.346253	0.132597	0.137034	0.16775	0.208796	0.141472	0.176006	0.0870264	0.127768	0	0.0342018
317009102	317009	condition_occurrence during day -365 through 0 days relative to index: Asthma	-0.000601572	0.034495	0.0465353	0.0444582	0.047064	0.0222222	0.0241119	0.0253605	0.0375294	0.129032	0.10933	0.0742787	0.0847205	0.0397224	0.0378498	0.0201375	0.023111	0.0487388	0.0538429	0	0.00631241
21602728410	21602728	drug_era group during day -365 through 0 days relative to index: Glucocorticoids	-0.000814489	0.282006	0.270035	0.366832	0.399016	0.2	0.117361	0.168076	0.175786	0.483871	0.376476	0.275629	0.276165	0.379209	0.398976	0.257367	0.255166	0.241684	0.253832	0	0.00550901
4288310209	4288310	condition_era group any time prior through 0 days relative to index: Carotid artery obstruction	-0.000836191	0.175498	0.162043	0.193548	0.20514	0.0666667	0.0647991	0.0939831	0.160693	0.129032	0.0946898	0.199509	0.183924	0.312611	0.338902	0.110547	0.129912	0.221083	0.253733	0	0.00212326
79903209	79903	condition_era group any time prior through 0 days relative to index: Effusion of joint	-0.000856803	0.034495	0.0342326	0.049421	0.0632355	0.0666667	0.0259778	0.0303332	0.0296839	0.0322581	0.00635236	0.0865562	0.0801147	0.0694034	0.071499	0.0487157	0.0494115	0.0718521	0.0735573	0.0285714	0.0206588
1149196409	1149196	drug_era group any time prior through 0 days relative to index: Cetirizine	-0.00111376	0.0421408	0.0477505	0.0101323	0.0156039	0.0444444	0.030267	0.00348086	0.00708372	0	0.0522084	0.043585	0.0417912	0.00871234	0.0102857	0.0250491	0.0291575	0.0213044	0.024383	0.0285714	0.00373006
21602119409	21602119	drug_era group any time prior through 0 days relative to index: Corticosteroids, potent (group III)	-0.0011514	0.218528	0.236961	0.336228	0.377599	0.266667	0.161077	0.0596718	0.0667478	0.322581	0.490273	0.216083	0.208876	0.392203	0.415475	0.256676	0.262276	0.253442	0.281402	0	0.0083209
4115105209	4115105	condition_era group any time prior through 0 days relative to index: Mass of respiratory structure	-0.00124354	0.0647226	0.057839	0.0661704	0.0554929	0.0222222	0.0159938	0.0447539	0.0500727	0.0645161	0.0264516	0.0767342	0.0678816	0.0722091	0.0727858	0.061977	0.0570215	0.0749673	0.0636067	0	0.0237576
1717327409	1717327	drug_era group any time prior through 0 days relative to index: Ampicillin	-0.00130359	0.0204481	0.0215383	0.0130273	0.0118532	0	0.000702758	0.0303332	0.0314085	0.0322581	0.0171216	0.014733	0.0105959	0.0153574	0.0164833	0.00638507	0.00663019	0.00683348	0.00614976	0	0.0039596
373503209	373503	condition_era group any time prior through 0 days relative to index: Transient cerebral ischemia	-0.00130495	0.129801	0.168918	0.173697	0.286198	0.2	0.0868754	0.0497265	0.104986	0.0645161	0.0428288	0.166974	0.211046	0.232132	0.304674	0.0857709	0.127735	0.198774	0.288059	0.171429	0.143464
21601238409	21601238	drug_era group any time prior through 0 days relative to index: CARDIAC THERAPY	-0.00137614	0.407183	0.386972	0.190653	0.196221	0.177778	0.177604	0.416211	0.408634	0.354839	0.308784	0.25046	0.243639	0.396043	0.381798	0.169868	0.15776	0.152547	0.154947	0.0285714	0.0160106
318800102	318800	condition_occurrence during day -365 through 0 days relative to index: Gastroesophageal reflux disease	-0.00153332	0.138336	0.163229	0.0916046	0.106296	NA	NA	0.0870214	0.135628	NA	NA	0.22345	0.233329	0.0992321	0.10444	0.0498436	0.0587153	0.12451	0.142045	0.0285714	0.0055664
21603302412	21603302	drug_era group during day -30 through 0 days relative to index: ADRENERGICS FOR SYSTEMIC USE	-0.00157332	0.254623	0.228854	0.0368073	0.0402452	0	0.00794843	0.0909995	0.0894115	0.0322581	0.00898263	0.073051	0.0717618	0.0385411	0.0479494	0.0479335	0.0503497	0.0239172	0.0253991	0	0.00183634
4178680212	4178680	condition_era group during day -30 through 0 days relative to index: Degenerative disorder of musculoskeletal system	-0.00169177	0.121799	0.123903	0.0736146	0.0848606	0	0.043159	0.0537046	0.0857664	0.16129	0.221588	0.132597	0.151437	0.109716	0.112286	0.0535909	0.0550326	0.110441	0.115798	0.0285714	0.00665672
319034210	319034	condition_era group during day -365 through 0 days relative to index: Hypertensive heart disease without congestive heart failure	-0.00183792	0.0145804	0.0161399	0.0368073	0.0380081	0.0666667	0.0283526	0.0159125	0.015527	0.0322581	0.00898263	0.0540209	0.0435416	0.0620201	0.0562497	0.0317616	0.0301829	0.0484373	0.0527151	NA	NA
316139102	316139	condition_occurrence during day -365 through 0 days relative to index: Heart failure	-0.00193269	0.0823257	0.0656368	0.0357734	0.0181341	0.155556	0.073935	0.0298359	0.0280016	0.225806	0.0922084	0.0656845	0.0564471	0.0420851	0.0325599	0.0484065	0.039918	0.039594	0.0254101	0	0.00562378
21600532409	21600532	drug_era group any time prior through 0 days relative to index: DRUGS FOR CONSTIPATION	-0.0020328	0.498044	0.448131	0.176799	0.202472	0.0888889	0.0597586	0.411238	0.392112	0.451613	0.256973	0.187231	0.176596	0.21648	0.223684	0.200011	0.206258	0.148628	0.166216	0	0.00809136
2314297504	2314297	procedure_occurrence during day -30 through 0 days relative to index: Self-care/home management training (eg, activities of daily living (ADL) and compensatory training, meal preparation, safety procedures, and instructions in use of assistive technology devices/adaptive equipment) direct one-on-one contact, each 15 minutes	-0.0021698	0.0179587	0.0185183	0.00413565	0.00358378	NA	NA	0.0895077	0.13667	NA	NA	0.0153468	0.01417	0.00280567	0.00507851	0.00231027	0.00286002	0.0026128	0.00391065	NA	NA
1539411304	1539411	drug_exposure during day -30 through 0 days relative to index: Simvastatin 20 MG Oral Tablet	-0.00220092	0.091394	0.1032	0.0128205	0.0175293	NA	NA	0.0283441	0.0362069	0	4.96e-05	0.0128913	0.0151617	0.019935	0.0215205	0.0193917	0.0201707	0.0182896	0.0216825	0.0571429	0.0514174
2514409504	2514409	procedure_occurrence during day -30 through 0 days relative to index: Subsequent hospital care, per day, for the evaluation and management of a patient, which requires at least 2 of these 3 key components: A detailed interval history; A detailed examination; Medical decision making of high complexity. Counseling and/or coor	-0.00221501	0.0762802	0.049375	0.138544	0.0768397	NA	NA	0	0.000767094	NA	NA	0.131983	0.0990436	0.130242	0.111812	0.0694353	0.0509869	0.111949	0.0787331	NA	NA
314054210	314054	condition_era group during day -365 through 0 days relative to index: Aortic valve disorder	-0.00227974	0.0878378	0.0768121	0.0473532	0.0377966	0.0444444	0.0241846	0.0392839	0.0472213	0.0322581	0.0127543	0.0877839	0.0625836	0.108978	0.100938	0.0501528	0.045381	0.0759723	0.0739857	0	0.00866521
439708209	439708	condition_era group any time prior through 0 days relative to index: Disorders of initiating and maintaining sleep	-0.00259464	0.0812589	0.0862654	0.0742349	0.0921431	0.0888889	0.0496292	0.0298359	0.0449464	0.419355	0.215186	0.127072	0.145833	0.0640874	0.0709245	0.0748745	0.0829024	0.0925535	0.107798	0.0857143	0.076954
21604565410	21604565	drug_era group during day -365 through 0 days relative to index: Benzodiazepine derivatives	-0.00270776	0.232752	0.228284	0.156121	0.198417	0	0.058232	0.22178	0.213966	0.225806	0.171266	0.174954	0.191718	0.156527	0.174972	0.116132	0.131055	0.111848	0.135626	0	0.00137725
43021132210	43021132	condition_era group during day -365 through 0 days relative to index: Toxic metabolic encephalopathy	-0.00275691	0.0487198	0.0359237	0.0322581	0.0230608	0	0.00140551	0.0228742	0.0345087	0	0.00248139	0.0607735	0.0564471	0.0391317	0.0350739	0.017227	0.0167212	0.0392925	0.0306646	0	0.000631241
19035279304	19035279	drug_exposure during day -30 through 0 days relative to index: Nitroglycerin 0.4 MG Sublingual Tablet [Nitrostat]	-0.00283442	0.0616999	0.0639798	0.00289495	0.00312004	NA	NA	0	0.000417934	NA	NA	0.00675261	0.00559079	0.00472534	0.00414553	0.00440224	0.00495838	0.0027133	0.00352435	NA	NA
19095164409	19095164	drug_era group any time prior through 0 days relative to index: Cholecalciferol	-0.00311952	0.234708	0.250418	0.00620347	0.00541276	0.0888889	0.0921097	0.0188961	0.0249226	0.0322581	0.00163772	0.0227133	0.0221835	0.0103367	0.0110693	0.0458233	0.047673	0.00824038	0.0106866	0	0.00430391
21602002409	21602002	drug_era group any time prior through 0 days relative to index: ANTIPRURITICS, INCL. ANTIHISTAMINES, ANESTHETICS, ETC.	-0.00335974	0.40825	0.367217	0.140819	0.159619	0.0444444	0.0280861	0.517653	0.503944	0.580645	0.551911	0.190301	0.196922	0.138659	0.143373	0.0805319	0.0880657	0.066526	0.0725522	0	0.000459084
40221369304	40221369	drug_exposure during day -30 through 0 days relative to index: 1000 ML Sodium Chloride 4.5 MG/ML Injection	-0.00376923	0.113442	0.081447	0	7.42e-06	NA	NA	0	0.000491998	NA	NA	0	6.66e-06	NA	NA	1.82e-05	1.61e-05	0	1.1e-05	NA	NA
138525210	138525	condition_era group during day -365 through 0 days relative to index: Pain in limb	-0.0040476	0.224573	0.219056	0.259512	0.300017	0.0666667	0.056778	0.109398	0.145208	0.0645161	0.0375186	0.438306	0.453227	0.330921	0.340589	0.236302	0.248918	0.321475	0.356787	0.285714	0.160622
40481762209	40481762	condition_era group any time prior through 0 days relative to index: Hemiplegia as late effect of cerebrovascular disease	-0.00424422	0.0360953	0.0321596	0.0645161	0.0255984	NA	NA	0.0218797	0.041767	NA	NA	0.0963781	0.100681	0.0482871	0.0318361	0.0190097	0.0267404	0.0331625	0.0268308	NA	NA
1707687412	1707687	drug_era group during day -30 through 0 days relative to index: Vancomycin	-0.00433814	0.0440967	0.0332985	0.00661704	0.00299761	0	0.000533127	0.0427648	0.0538553	0	0.000794045	0.00982198	0.00603673	0.00236267	0.00251398	0.000727643	0.000746926	0.000502462	0.000556573	NA	NA
4208786209	4208786	condition_era group any time prior through 0 days relative to index: Musculoskeletal and connective tissue disorder	-0.00434052	0.416607	0.400673	0.527295	0.583941	0.422222	0.346847	0.36549	0.406158	0.419355	0.384169	0.582566	0.590474	0.62404	0.648503	0.486557	0.509765	0.557331	0.594421	0.6	0.526512
1153013409	1153013	drug_era group any time prior through 0 days relative to index: Promethazine	-0.00467197	0.161095	0.155369	0.189826	0.223916	0	0.0230698	0.11636	0.108716	0	0.00416873	0.178023	0.172716	0.153426	0.161848	0.105199	0.108201	0.114662	0.127144	0	0.000401699
40481841210	40481841	condition_era group during day -365 through 0 days relative to index: Measurement finding outside reference range	-0.00503937	0.312233	0.256718	0.210918	0.180907	0.0666667	0.065623	0.181999	0.237889	0.0967742	0.0963275	0.357888	0.338736	0.238925	0.239287	0.188423	0.179982	0.691287	0.703182	0.171429	0.0802823
21603249409	21603249	drug_era group any time prior through 0 days relative to index: ADRENERGICS, INHALANTS	-0.00507319	0.457326	0.436873	0.210918	0.244398	0.177778	0.122498	0.200895	0.214178	0.0322581	0.0683871	0.262124	0.244331	0.233018	0.253312	0.197482	0.206929	0.178876	0.192653	0	0.00757489
21604817410	21604817	drug_era group during day -365 through 0 days relative to index: Drugs used in nicotine dependence	-0.00515989	0.0350285	0.0413514	0.0130273	0.0180562	0	0.00116318	0.0119344	0.0193414	0	0.00471464	0.0245549	0.0229489	0.003101	0.00445576	0.0141527	0.0160079	0.0145714	0.0151593	0	0.000286928
3037598702	3037598	measurement during day -365 through 0 days relative to index: Cholesterol esters/Cholesterol.total in Serum or Plasma	-0.00524575	0.419097	0.426286	NA	NA	NA	NA	NA	NA	NA	NA	NA	NA	NA	NA	NA	NA	NA	NA	NA	NA
4150129209	4150129	condition_era group any time prior through 0 days relative to index: Musculoskeletal pain	-0.00537263	0.361131	0.345328	0.438999	0.504022	0.222222	0.148379	0.251616	0.285481	0.16129	0.148536	0.573972	0.5791	0.529238	0.552438	0.423143	0.441936	0.477942	0.522962	0.485714	0.460347
753626410	753626	drug_era group during day -365 through 0 days relative to index: Propofol	-0.00542324	0.128556	0.0909084	0.0163358	0.0139159	NA	NA	0.190453	0.177834	0.0967742	0.0333995	0.0104358	0.0159271	0.00679268	0.00697433	0	2.34e-07	NA	NA	NA	NA
21600858409	21600858	drug_era group any time prior through 0 days relative to index: CALCIUM	-0.00563437	0.222617	0.220336	0.0107527	0.00947141	0	9.69e-05	0.0775733	0.0900939	0	0.0111166	0.0245549	0.0253383	0.00945068	0.00952967	0.0312705	0.0311775	0.0102502	0.0101025	0	0.00137725
21602944410	21602944	drug_era group during day -365 through 0 days relative to index: Intermediate-acting sulfonamides	-0.00583647	0.0424964	0.0505155	0.0676179	0.0746212	0.0444444	0.0222944	0.00745898	0.0104113	0	0.0092804	0.0607735	0.0608931	0.0801831	0.0840919	0.0705268	0.0734375	0.0556728	0.0632241	NA	NA
4309912210	4309912	condition_era group during day -365 through 0 days relative to index: Generally unwell	-0.00594629	0.171586	0.165347	0.240488	0.226895	NA	NA	0.0760816	0.102151	NA	NA	0.347452	0.308519	0.283668	0.253923	0.0919195	0.0997541	0.315044	0.293167	0	0.00051647
2212168702	2212168	measurement during day -365 through 0 days relative to index: Urinalysis, by dip stick or tablet reagent for bilirubin, glucose, hemoglobin, ketones, leukocytes, nitrite, pH, protein, specific gravity, urobilinogen, any number of these constituents; automated, without microscopy	-0.00600167	0.160917	0.147997	0.170596	0.179385	NA	NA	0.166584	0.166862	NA	NA	0.171271	0.177361	0.0967218	0.103255	0.0870261	0.0889833	0.144006	0.159165	NA	NA
4129418209	4129418	condition_era group any time prior through 0 days relative to index: Bone pain	-0.00605658	0.0823257	0.0802302	0.0587262	0.0730556	0.133333	0.0649445	0.026355	0.0298479	0.0967742	0.020794	0.0822591	0.0754358	0.0590667	0.0650049	0.0584297	0.0617837	0.0727565	0.0817118	0.0857143	0.0634684
201061102	201061	condition_occurrence during day -365 through 0 days relative to index: Diaphragmatic hernia	-0.00642139	0.0289829	0.0314725	0.0198511	0.0255947	0	0.00853003	0.0268523	0.0341489	0.0322581	0.0062531	0.0478821	0.0434418	0.0395747	0.038468	0.0200284	0.0221339	0.0307507	0.0365983	0	0.000344313
40758583704	40758583	measurement during day -30 through 0 days relative to index: Hemoglobin A1c in Blood	-0.00657308	0.16234	0.159018	NA	NA	0.0666667	0.05324	NA	NA	0	0.0654591	NA	NA	0	2.3e-06	NA	NA	NA	NA	NA	NA
4200516209	4200516	condition_era group any time prior through 0 days relative to index: Lesion of brain	-0.00677961	0.967994	0.960774	0.99938	0.999165	1	1	1	0.999249	1	1	0.999386	0.998176	0.999557	0.999442	0.0812414	0.0441021	1	1	1	1
2211351504	2211351	procedure_occurrence during day -30 through 0 days relative to index: Magnetic resonance (eg, proton) imaging, brain (including brain stem); without contrast material	-0.00678554	0.105441	0.102891	0.161497	0.197902	NA	NA	0.197414	0.259193	NA	NA	0.124616	0.122784	0.112817	0.145055	0.0172088	0.0211328	0.147925	0.178808	NA	NA
21600961409	21600961	drug_era group any time prior through 0 days relative to index: ANTITHROMBOTIC AGENTS	-0.00687688	0.725462	0.758502	0.276261	0.309874	0.711111	0.613241	0.703133	0.725438	0.516129	0.461787	0.338858	0.353884	0.463083	0.473483	0.308357	0.318957	0.229424	0.259793	0	0.0534259
4133611210	4133611	condition_era group during day -365 through 0 days relative to index: Traumatic AND/OR non-traumatic brain injury	-0.00727432	0.967817	0.960726	0.99938	0.999095	1	1	1	0.999228	1	1	0.999386	0.998096	0.999557	0.999386	0.0389471	0.0127108	1	1	1	1
314059209	314059	condition_era group any time prior through 0 days relative to index: Right bundle branch block	-0.00782304	0.0385846	0.0334057	0.0223325	0.0166427	0	0.00668832	0.0228742	0.0263986	0	0.00555831	0.0362185	0.0283733	0.0366214	0.0388495	0.0211562	0.0195012	0.0252236	0.0287074	0	0.00229542
2314216502	2314216	procedure_occurrence during day -365 through 0 days relative to index: Therapeutic, prophylactic, or diagnostic injection (specify substance or drug); each additional sequential intravenous push of a new substance/drug (List separately in addition to code for primary procedure)	-0.00790707	0.15665	0.116206	0.0856079	0.068422	NA	NA	0.257583	0.178495	NA	NA	0.162676	0.128535	0.0469581	0.035198	0.0413483	0.036435	0.09999	0.0653112	NA	NA
21603282409	21603282	drug_era group any time prior through 0 days relative to index: OTHER DRUGS FOR OBSTRUCTIVE AIRWAY DISEASES, INHALANTS	-0.00851123	0.294452	0.30222	0.276675	0.312813	0.155556	0.144017	0.178021	0.189404	0.0645161	0.198462	0.246163	0.232018	0.315269	0.335409	0.236339	0.246895	0.2245	0.252029	0	0.00941123
437758209	437758	condition_era group any time prior through 0 days relative to index: Dependence on enabling machine or device	-0.00880327	0.052276	0.0415723	0.0287428	0.015181	0.0222222	0.00472544	0.0283441	0.0375876	0	0.000198511	0.0662983	0.051442	0.0264324	0.021833	0.0255039	0.0216241	0.0443172	0.0225522	0.0285714	0.000860783
4200516210	4200516	condition_era group during day -365 through 0 days relative to index: Lesion of brain	-0.00908743	0.967817	0.960743	0.99938	0.999139	1	1	1	0.999243	1	1	0.999386	0.99811	0.999557	0.9994	0.0609947	0.0231963	1	1	1	1
4090425209	4090425	condition_era group any time prior through 0 days relative to index: Altered sensation of skin	-0.00916659	0.102952	0.113574	0.160256	0.236997	NA	NA	0.0611636	0.10105	NA	NA	0.165746	0.181927	0.113851	0.133765	0.0719275	0.0892817	0.19385	0.247495	0.114286	0.141111
1154343412	1154343	drug_era group during day -30 through 0 days relative to index: Albuterol	-0.00942666	0.248755	0.226094	0.0368073	0.0402118	0	0.00765764	0.075087	0.0753181	0	0.00272953	0.073051	0.0716953	0.0383934	0.0478644	0.0479335	0.0503216	0.0239172	0.0253552	0	0.00172156
42873157209	42873157	condition_era group any time prior through 0 days relative to index: Intracranial hemorrhage following injury	-0.00973197	0.0426743	0.00833233	0.0382548	0.00704513	0.0222222	0.00169631	0.0144207	0.00947494	0	0.00258064	0.0527931	0.013551	0.0723568	0.0162306	0.0367824	0.0113992	0.0811979	0.0106207	0	0.00189372
4043731102	4043731	condition_occurrence during day -365 through 0 days relative to index: Infarction - precerebral	-0.0100131	0.0519203	0.052512	0.101944	0.0952335	NA	NA	0.0288414	0.0574527	NA	NA	0.0644567	0.0562008	0.0775251	0.110381	NA	NA	0.0880314	0.101895	0	0.000746012
21604635410	21604635	drug_era group during day -365 through 0 days relative to index: Benzodiazepine derivatives	-0.010078	0.199147	0.17373	0.0864351	0.0881364	0.0222222	0.0118984	0.261064	0.255183	0.225806	0.121538	0.120933	0.11153	0.0667454	0.0731443	0.0175544	0.0197725	0.0179881	0.0204797	0	0.00252496
4176946209	4176946	condition_era group any time prior through 0 days relative to index: Inflammatory disorder of musculoskeletal system	-0.0103377	0.148115	0.148431	0.210711	0.247451	0.155556	0.135899	0.109398	0.123275	0.193548	0.199206	0.248005	0.251912	0.236119	0.244706	0.169632	0.178926	0.218471	0.246913	0.342857	0.278607
21603552409	21603552	drug_era group any time prior through 0 days relative to index: ANTIINFECTIVES	-0.0104204	0.313478	0.305533	0.415012	0.459922	0.266667	0.208525	0.192442	0.223336	0.354839	0.450074	0.292204	0.269829	0.555375	0.574963	0.343539	0.350343	0.344789	0.368702	0	0.0163549
319835209	319835	condition_era group any time prior through 0 days relative to index: Congestive heart failure	-0.0106205	0.205725	0.172281	0.135649	0.0977748	0	0.018926	0.186474	0.191334	0.0967742	0.0401489	0.338858	0.309257	0.295481	0.264197	0.1788	0.159066	0.186614	0.157437	0	0.0307586
140821209	140821	condition_era group any time prior through 0 days relative to index: Spasm	-0.0106237	0.0592105	0.0611287	0.0800248	0.102954	0.0444444	0.0312364	0.0333168	0.0418569	0.0322581	0.0459057	0.122775	0.125254	0.0683698	0.0753343	0.069781	0.0765763	0.098784	0.117819	0.0571429	0.102146
3021886704	3021886	measurement during day -30 through 0 days relative to index: Globulin [Mass/volume] in Serum	-0.0106421	0.124822	0.115062	0.00124069	0.000341312	NA	NA	NA	NA	NA	NA	NA	NA	0.000443001	0.000209115	NA	NA	NA	NA	NA	NA
435613209	435613	condition_era group any time prior through 0 days relative to index: Cellulitis	-0.0106437	0.11202	0.104587	0.161704	0.161975	0.0666667	0.0628605	0.0875186	0.0930776	0.0322581	0.0548883	0.238797	0.228144	0.201418	0.201114	0.133159	0.132696	0.163401	0.169985	0.0571429	0.13038
3045980704	3045980	measurement during day -30 through 0 days relative to index: Pulse intensity of Unspecified artery palpation	-0.0106672	0.61202	0.620202	NA	NA	NA	NA	NA	NA	NA	NA	NA	NA	NA	NA	NA	NA	NA	NA	NA	NA
2108115504	2108115	procedure_occurrence during day -30 through 0 days relative to index: Collection of venous blood by venipuncture	-0.0110343	0.347262	0.324441	0.249586	0.293951	NA	NA	0.479364	0.460754	NA	NA	0.243708	0.253449	0.151506	0.161568	0.0975406	0.101017	0.2653	0.287402	NA	NA
4288310104	4288310	condition_occurrence during day -30 through 0 days relative to index: Carotid artery obstruction	-0.0111348	0.105263	0.106709	0.127792	0.138899	NA	NA	0.0392839	0.0951461	NA	NA	0.104359	0.0952032	0.149587	0.171486	0.0202467	0.0249453	0.139785	0.165692	NA	NA
4206148209	4206148	condition_era group any time prior through 0 days relative to index: Syncope and collapse	-0.0114455	0.105085	0.105016	0.117246	0.136985	NA	NA	0.065639	0.0965269	NA	NA	0.173112	0.199305	0.213674	0.239207	0.110802	0.123169	0.155562	0.167155	0	0.00757489
21600961412	21600961	drug_era group during day -30 through 0 days relative to index: ANTITHROMBOTIC AGENTS	-0.0114702	0.519915	0.559931	0.147436	0.183897	0.488889	0.411041	0.477374	0.522883	0.354839	0.390422	0.132597	0.153008	0.251329	0.275223	0.179546	0.197568	0.0813989	0.109257	0	0.0277172
2514407502	2514407	procedure_occurrence during day -365 through 0 days relative to index: Subsequent hospital care, per day, for the evaluation and management of a patient, which requires at least 2 of these 3 key components: A problem focused interval history; A problem focused examination; Medical decision making that is straightforward or o	-0.0115037	0.0746799	0.0496025	0.128619	0.0858066	NA	NA	0	0.000925803	NA	NA	0.18539	0.149021	0.167897	0.15296	0.0791858	0.0639152	0.127927	0.0971512	NA	NA
4043731104	4043731	condition_occurrence during day -30 through 0 days relative to index: Infarction - precerebral	-0.0118055	0.0519203	0.052512	0.101944	0.0952335	NA	NA	0.0288414	0.0574527	NA	NA	0.0644567	0.0562008	0.0775251	0.110381	NA	NA	0.0880314	0.101895	0	0.000746012
321588210	321588	condition_era group during day -365 through 0 days relative to index: Heart disease	-0.0118143	0.607041	0.545197	0.505583	0.442259	0.444444	0.399069	0.423173	0.499728	0.483871	0.301985	0.664211	0.624126	0.728441	0.672859	0.429801	0.406918	0.614009	0.559669	0.0571429	0.137897
36203504702	36203504	measurement during day -365 through 0 days relative to index: Bordetella pertussis.pertussis toxin IgG Ab [Presence] in Serum by Immunoassay	-0.0122178	0.0841038	0.06905	NA	NA	NA	NA	NA	NA	NA	NA	NA	NA	NA	NA	NA	NA	NA	NA	NA	NA
1718370304	1718370	drug_exposure during day -30 through 0 days relative to index: heparin Injectable Solution	-0.0122551	0.0700569	0.0602124	0.0196443	0.0188093	NA	NA	0.195922	0.176966	NA	NA	0.0208717	0.0203465	0.00900768	0.0100054	0.00651241	0.00611806	0.0190936	0.0190754	NA	NA
2212294704	2212294	measurement during day -30 through 0 days relative to index: Creatinine; blood	-0.0122672	0.0691679	0.0613366	0.0430108	0.0470232	NA	NA	0.0984585	0.0874435	NA	NA	0.0214856	0.0235745	0.017277	0.0227591	0.00944117	0.00915861	0.0455231	0.0478378	NA	NA
21600315409	21600315	drug_era group any time prior through 0 days relative to index: VASODILATORS USED IN CARDIAC DISEASES	-0.012354	0.246444	0.241327	0.0806452	0.0912565	0.111111	0.110018	0.205868	0.205687	0.193548	0.107543	0.102517	0.0988705	0.198317	0.199696	0.0999964	0.0999178	0.0878304	0.0964335	0	0.0105589
21602894412	21602894	drug_era group during day -30 through 0 days relative to index: Third-generation cephalosporins	-0.0124485	0.045697	0.0442642	0.0157155	0.0116603	0	0.00162361	0.0497265	0.0611718	0.129032	0.045062	0.0153468	0.0151817	0.010189	0.0094998	0.00385651	0.00401478	0.00200985	0.00279568	NA	NA
4176946210	4176946	condition_era group during day -365 through 0 days relative to index: Inflammatory disorder of musculoskeletal system	-0.0125449	0.0778805	0.0834192	0.096981	0.112292	0	0.0514952	0.0457484	0.0607063	0.0967742	0.102481	0.122161	0.131597	0.10381	0.104668	0.0702176	0.0761808	0.108833	0.122625	0.0571429	0.0302422
316999210	316999	condition_era group during day -365 through 0 days relative to index: Conduction disorder of the heart	-0.0127871	0.0880156	0.0742973	0.0450786	0.0313822	0	0.0153637	0.0422675	0.0468562	0	0.00878412	0.0748926	0.057898	0.0847608	0.0772715	0.0347995	0.031648	0.0629082	0.0583339	0	0.00367267
4009796209	4009796	condition_era group any time prior through 0 days relative to index: Intracranial hemorrhage following injury without open intracranial wound	-0.0131489	0.0266714	0.00585651	0.0244003	0.00529034	NA	NA	0.00845351	0.00723185	NA	NA	0.0423573	0.0106092	0.0580331	0.0129881	0.0194281	0.00707007	0.0614009	0.00818198	0	0.000229542
4309912209	4309912	condition_era group any time prior through 0 days relative to index: Generally unwell	-0.0132175	0.282361	0.269734	0.366625	0.387341	NA	NA	0.165589	0.204158	NA	NA	0.498465	0.483298	0.419817	0.409018	0.244124	0.263579	0.450106	0.449224	0	0.00401699
21603311412	21603311	drug_era group during day -30 through 0 days relative to index: Selective beta-2-adrenoreceptor agonists	-0.0135842	0.248755	0.22611	0.0368073	0.0402414	0	0.00794843	0.075087	0.075371	0	0.00287841	0.073051	0.0717552	0.0385411	0.0479379	0.0479335	0.0503462	0.0239172	0.0253863	0	0.00183634
4030871704	4030871	measurement during day -30 through 0 days relative to index: Red blood cell count	-0.0138534	0.0446302	0.0368709	NA	NA	NA	NA	NA	NA	NA	NA	NA	NA	NA	NA	NA	NA	NA	NA	NA	NA
21604729409	21604729	drug_era group any time prior through 0 days relative to index: Other antidepressants	-0.0138955	0.164829	0.187636	0.163358	0.216533	0.155556	0.101294	0.0716062	0.100817	0.0645161	0.0347891	0.172498	0.176296	0.137035	0.16604	0.134359	0.158666	0.121495	0.152349	0	0.00223804
4178818210	4178818	condition_era group during day -365 through 0 days relative to index: Inflammation of specific body systems	-0.0139213	0.455192	0.420397	0.580025	0.595656	0.577778	0.400208	0.26554	0.324629	0.806452	0.835037	0.650092	0.649184	0.591996	0.597037	0.399731	0.41091	0.620842	0.626088	0.257143	0.214278
3033049702	3033049	measurement during day -365 through 0 days relative to index: Suberate.unsaturated/Creatinine [Molar ratio] in Urine	-0.0139733	0.144915	0.12236	NA	NA	NA	NA	NA	NA	NA	NA	NA	NA	NA	NA	NA	NA	NA	NA	NA	NA
2314217502	2314217	procedure_occurrence during day -365 through 0 days relative to index: Therapeutic, prophylactic, or diagnostic injection (specify substance or drug); each additional sequential intravenous push of the same substance/drug provided in a facility (List separately in addition to code for primary procedure)	-0.0142835	0.0691679	0.0546597	0.0275021	0.0236915	NA	NA	0.0939831	0.0689221	NA	NA	0.0595457	0.0543172	0.015062	0.0115565	0.013898	0.0133072	0.033665	0.0229788	NA	NA
3001318702	3001318	measurement during day -365 through 0 days relative to index: Cholesterol.total/Cholesterol in HDL [Percentile]	-0.0144682	0.417674	0.424861	NA	NA	NA	NA	NA	NA	NA	NA	NA	NA	NA	NA	NA	NA	NA	NA	NA	NA
316139212	316139	condition_era group during day -30 through 0 days relative to index: Heart failure	-0.0145562	0.151138	0.120059	0.0926385	0.0501321	0.0666667	0.0522222	0.0775733	0.106668	0.225806	0.0988089	0.193984	0.156562	0.152835	0.116158	0.0610311	0.0514565	0.123204	0.0876932	0	0.00631241
443454102	443454	condition_occurrence during day -365 through 0 days relative to index: Cerebral infarction	-0.0148068	0.54143	0.545734	0.181969	0.192533	0.777778	0.699074	0.319244	0.252348	0.967742	0.916129	0.20442	0.199059	0.127289	0.125464	NA	NA	0.190031	0.183197	0.628571	0.529955
2212648702	2212648	measurement during day -365 through 0 days relative to index: Blood count; complete (CBC), automated (Hgb, Hct, RBC, WBC and platelet count) and automated differential WBC count	-0.0148825	0.578414	0.51355	0.561414	0.569813	NA	NA	0.754848	0.670901	NA	NA	0.618171	0.580897	0.313644	0.316083	0.281652	0.276524	0.525073	0.523742	NA	NA
2212648704	2212648	measurement during day -30 through 0 days relative to index: Blood count; complete (CBC), automated (Hgb, Hct, RBC, WBC and platelet count) and automated differential WBC count	-0.0150116	0.431543	0.364615	0.336849	0.320006	NA	NA	0.679761	0.552959	NA	NA	0.30264	0.280964	0.138955	0.136674	0.0854981	0.0838299	0.320973	0.286939	NA	NA
4320791209	4320791	condition_era group any time prior through 0 days relative to index: Rhinitis	-0.0150297	0.100107	0.100992	0.165012	0.198588	0.0444444	0.0398876	0.0268523	0.0368205	0.129032	0.443821	0.157152	0.177355	0.152983	0.160414	0.128265	0.133932	0.174555	0.193777	0.114286	0.106278
21603638412	21603638	drug_era group during day -30 through 0 days relative to index: Antiinflammatory agents, non-steroids	-0.0159733	0.0300498	0.0346371	0.0297767	0.0325656	0.0222222	0.0218824	0.0293386	0.026187	0.0967742	0.035732	0.0282382	0.0265762	0.0220024	0.0227407	0.0196646	0.0217464	0.00834087	0.0102325	0	0.000401699
435796210	435796	condition_era group during day -365 through 0 days relative to index: Dehydration	-0.015988	0.0729018	0.0674336	0.0450786	0.0400003	NA	NA	0.0601691	0.0618437	NA	NA	0.113567	0.123936	0.0673361	0.0691803	0.0368369	0.0384805	0.0744649	0.068929	0	0.00189372
4013965704	4013965	measurement during day -30 through 0 days relative to index: Oxygen saturation measurement, arterial	-0.0160777	0.0965505	0.0825078	NA	NA	NA	NA	NA	NA	NA	NA	NA	NA	NA	NA	NA	NA	NA	NA	NA	NA
4301699209	4301699	condition_era group any time prior through 0 days relative to index: Neuropathy	-0.0161676	0.256935	0.260219	0.324442	0.389508	0.444444	0.380531	0.186972	0.242698	0.290323	0.291017	0.373849	0.405932	0.359569	0.383166	0.286619	0.310496	0.337353	0.393268	0.285714	0.242856
3027946702	3027946	measurement during day -365 through 0 days relative to index: Carbon dioxide [Partial pressure] in Arterial blood	-0.0161883	0.11202	0.0742664	0	7.42e-06	NA	NA	NA	NA	NA	NA	NA	NA	NA	NA	NA	NA	NA	NA	NA	NA
2313869502	2313869	procedure_occurrence during day -365 through 0 days relative to index: Echocardiography, transthoracic, real-time with image documentation (2D), includes M-mode recording, when performed, complete, with spectral Doppler echocardiography, and with color flow Doppler echocardiography	-0.016284	0.246799	0.225015	0.229529	0.239775	NA	NA	0.308802	0.34551	NA	NA	0.322897	0.275606	0.262552	0.250437	0.178345	0.167534	0.25716	0.257657	NA	NA
4283893210	4283893	condition_era group during day -365 through 0 days relative to index: Sinusitis	-0.0163556	0.0496088	0.0535046	0.1311	0.153279	0.0222222	0.0201619	0.0213824	0.027499	0.0322581	0.120248	0.0926949	0.0974795	0.0655641	0.0769061	0.0502074	0.0532497	0.119988	0.136293	0	0.009526
4316083209	4316083	condition_era group any time prior through 0 days relative to index: Skin lesion	-0.0163879	0.300853	0.268243	0.39268	0.416308	0.377778	0.198977	0.153158	0.178553	0.258065	0.284566	0.386126	0.405845	0.55124	0.567171	0.339446	0.348003	0.441061	0.464143	0.571429	0.518995
1124957409	1124957	drug_era group any time prior through 0 days relative to index: Oxycodone	-0.0164147	0.230974	0.221076	0.216088	0.247603	0.0666667	0.0275772	0.21084	0.219056	0	0.00228288	0.201964	0.175185	0.166864	0.175721	0.160282	0.164392	0.177872	0.184092	0	0.000114771
4236484209	4236484	condition_era group any time prior through 0 days relative to index: Paresthesia	-0.0166582	0.0295164	0.0354754	0.0150951	0.0314675	NA	NA	0.00348086	0.00700966	NA	NA	0.0122775	0.0127191	0.00590668	0.00851857	0.00989595	0.0138123	0.0159783	0.0252856	0.0857143	0.0560656
40482237209	40482237	condition_era group any time prior through 0 days relative to index: Hemiplegia of dominant side	-0.0166992	0.0759246	0.0360391	0.0543838	0.024452	NA	NA	0.0283441	0.0322338	NA	NA	0.0620012	0.0485068	0.0456291	0.021509	0.0115695	0.0135017	0.0563762	0.0272135	NA	NA
443784212	443784	condition_era group during day -30 through 0 days relative to index: Vascular disorder	-0.0168445	0.55441	0.523192	0.638131	0.607562	0.244444	0.282291	0.250124	0.412099	0.387097	0.37603	0.592388	0.52839	0.675871	0.639035	0.196082	0.20159	0.694604	0.647248	0.285714	0.402789
4049810209	4049810	condition_era group any time prior through 0 days relative to index: Inflammatory neuropathy	-0.0169336	0.100107	0.109724	0.165426	0.207058	0	0.00312606	0.0686226	0.0890676	0	0.00590571	0.18539	0.21036	0.181483	0.199372	0.127938	0.146837	0.172646	0.20736	0.0285714	0.0115919
2617452804	2617452	observation during day -30 through 0 days relative to index: Hospital observation service, per hour	-0.0171102	0.0504979	0.0703773	0.0181969	0.0519388	NA	NA	0.0218797	0.0430948	NA	NA	0.0270104	0.0518213	0.0135854	0.0277595	0.00718548	0.0110732	NA	NA	NA	NA
2313815704	2313815	measurement during day -30 through 0 days relative to index: Electrocardiogram, routine ECG with at least 12 leads; tracing only, without interpretation and report	-0.0172728	0.36931	0.303166	0.175145	0.173446	NA	NA	0.657384	0.493268	NA	NA	0.246777	0.207492	0.0973125	0.0935457	0.0322346	0.03314	0.179077	0.165522	NA	NA
438720212	438720	condition_era group during day -30 through 0 days relative to index: Mixed hyperlipidemia	-0.0173274	0.0288051	0.0354526	0.0198511	0.028251	0.0222222	0.0137159	0.0119344	0.0169237	0	0.000198511	0.0233272	0.0259373	0.0162434	0.0186572	0.0145347	0.0146408	0.0304492	0.0339271	0	0.000573855
4119796210	4119796	condition_era group during day -365 through 0 days relative to index: Toxic pneumonitis	-0.0175855	0.0430299	0.0222028	0.0312242	0.00977933	0	0.00368342	0.0139234	0.018934	0	0.00719603	0.0497238	0.0345631	0.0333727	0.0202106	0.0112239	0.00923695	0.0482364	0.017067	0.0285714	5.74e-05
4181063210	4181063	condition_era group during day -365 through 0 days relative to index: Inflammation of specific body organs	-0.0176741	0.416074	0.376051	0.509098	0.520701	0.555556	0.381501	0.236698	0.285269	0.806452	0.821191	0.599754	0.599919	0.544152	0.542973	0.359911	0.368012	0.560547	0.559722	0.257143	0.197062
40481424209	40481424	condition_era group any time prior through 0 days relative to index: Decreased level of consciousness	-0.0180505	0.133713	0.120595	0.14268	0.157679	0.111111	0.0475694	0.0820487	0.111467	0	0.00913151	0.197667	0.215392	0.232723	0.256024	0.144073	0.152312	0.187619	0.186842	0.0571429	0.0467118
3015183702	3015183	measurement during day -365 through 0 days relative to index: Erythrocyte sedimentation rate	-0.0181613	0.116287	0.121357	0.000413565	0.000215175	NA	NA	NA	NA	NA	NA	NA	NA	0.000147667	0.000174646	NA	NA	NA	NA	NA	NA
4242290209	4242290	condition_era group any time prior through 0 days relative to index: Sprain of lower extremity	-0.0182369	0.0362731	0.0374654	0.0932589	0.112492	0.0222222	0.0222459	0.0298359	0.0343976	0.0322581	0.0351861	0.0988336	0.0944245	0.0859421	0.0883822	0.0528087	0.0566536	0.0873279	0.0977829	0.0571429	0.0566395
21603479409	21603479	drug_era group any time prior through 0 days relative to index: Phenothiazine derivatives	-0.018266	0.161095	0.155372	0.189826	0.223919	0	0.0230941	0.11636	0.108726	0.0322581	0.0836228	0.178023	0.172716	0.153426	0.161853	0.105199	0.108201	0.114662	0.127144	0	0.000459084
4144111104	4144111	condition_occurrence during day -30 through 0 days relative to index: Gastroesophageal reflux disease without esophagitis	-0.0182732	0.0705903	0.0737872	0.0144748	0.0174848	0	0.0105656	0.0253605	0.0377622	0	0.000942928	0.0282382	0.0271287	0.0112227	0.0129766	0.00756749	0.00862753	0.0177872	0.0205236	NA	NA
4063381209	4063381	condition_era group any time prior through 0 days relative to index: Chronic disease of respiratory system	-0.0190395	0.29303	0.270231	0.296733	0.31417	0.288889	0.1943	0.225758	0.263664	0.225806	0.23871	0.480049	0.494592	0.38925	0.402324	0.284563	0.294627	0.339061	0.351811	0.0857143	0.175083
321588209	321588	condition_era group any time prior through 0 days relative to index: Heart disease	-0.019324	0.660384	0.603835	0.58933	0.555408	0.555556	0.521277	0.583789	0.61102	0.516129	0.352357	0.753223	0.73055	0.816598	0.789559	0.584698	0.569184	0.683449	0.648673	0.285714	0.409331
439708210	439708	condition_era group during day -365 through 0 days relative to index: Disorders of initiating and maintaining sleep	-0.0197138	0.0462304	0.0535534	0.0372208	0.0457395	0.0666667	0.0237726	0.0159125	0.0251025	0.354839	0.177221	0.0589319	0.0744441	0.03101	0.0335365	0.0305792	0.0337503	0.0451211	0.0538777	0.0285714	0.0106163
791967409	791967	drug_era group any time prior through 0 days relative to index: Lorazepam	-0.0198043	0.212482	0.200478	0.105873	0.124623	0.0222222	0.0361314	0.226753	0.227219	0.0645161	0.0159801	0.150399	0.168389	0.10883	0.118104	0.0650149	0.0727476	0.0704452	0.0790095	0	0.000401699
2212453704	2212453	measurement during day -30 through 0 days relative to index: Magnesium	-0.0200302	0.149004	0.117473	0.0872622	0.0781864	NA	NA	0.288414	0.252014	NA	NA	0.0736648	0.0675488	0.024365	0.025149	0.0195736	0.0170981	0.0817003	0.0674899	NA	NA
4110192104	4110192	condition_occurrence during day -30 through 0 days relative to index: Cerebral infarction due to thrombosis of cerebral arteries	-0.0202632	0.658428	0.712318	0.687345	0.686104	0	0.0455096	0.535057	0.588568	0.0645161	0.0851613	0.710252	0.724653	0.756054	0.734297	NA	NA	0.710079	0.695337	0	0.0171009
21602796410	21602796	drug_era group during day -365 through 0 days relative to index: ANTIBACTERIALS FOR SYSTEMIC USE	-0.0202904	0.400249	0.392973	0.540943	0.574091	0.311111	0.218412	0.295873	0.315318	0.419355	0.533846	0.360958	0.334436	0.568074	0.597373	0.435785	0.434618	0.426691	0.456593	0.0571429	0.0659933
2313815702	2313815	measurement during day -365 through 0 days relative to index: Electrocardiogram, routine ECG with at least 12 leads; tracing only, without interpretation and report	-0.0203472	0.459104	0.387168	0.262407	0.26258	NA	NA	0.716062	0.598323	NA	NA	0.471455	0.421453	0.19049	0.190456	0.104762	0.104722	0.273038	0.263969	NA	NA
2212090704	2212090	measurement during day -30 through 0 days relative to index: Basic metabolic panel (Calcium, total) This panel must include the following: Calcium, total (82310) Carbon dioxide (bicarbonate) (82374) Chloride (82435) Creatinine (82565) Glucose (82947) Potassium (84132) Sodium (84295) Urea nitrogen (BUN) (84520)	-0.0207969	0.209993	0.184333	0.161084	0.151565	NA	NA	0.408752	0.399344	NA	NA	0.151013	0.142818	0.0568517	0.060085	0.0396929	0.0361854	0.15104	0.138089	NA	NA
19073712304	19073712	drug_exposure during day -30 through 0 days relative to index: Aspirin 81 MG Delayed Release Oral Tablet	-0.0209451	0.209104	0.239084	0.00206783	0.00337602	NA	NA	0	0.000846449	NA	NA	0.0184162	0.0206127	0.000590667	0.00102949	0.0139162	0.0176295	0.00231132	0.00428414	NA	NA
4013964702	4013964	measurement during day -365 through 0 days relative to index: Creatinine measurement, serum	-0.0211581	0.186522	0.164091	NA	NA	NA	NA	NA	NA	NA	NA	NA	NA	NA	NA	NA	NA	NA	NA	NA	NA
21600554409	21600554	drug_era group any time prior through 0 days relative to index: Bulk-forming laxatives	-0.0212763	0.0359175	0.0387326	0	3.71e-06	0	0.000266563	0.0164097	0.0151144	0.0645161	0.0148387	0.00122775	0.00460575	0	4.6e-05	0.00298334	0.00349493	0.00040197	0.000410106	0	0.000114771
21600191412	21600191	drug_era group during day -30 through 0 days relative to index: Belladonna alkaloids, tertiary amines	-0.0215177	0.0430299	0.0381185	0.00661704	0.00710449	0	7.27e-05	0.0134262	0.011808	0	0.00521092	0.00245549	0.00473886	0.00634967	0.00817847	0.00482064	0.0053115	0.0039192	0.0044123	0	5.74e-05
4181064210	4181064	condition_era group during day -365 through 0 days relative to index: Inflammatory disorder of extremity	-0.0219662	0.0796586	0.0802464	0.117452	0.129921	0.111111	0.0411234	0.0422675	0.0548076	0.0322581	0.05067	0.158993	0.156828	0.137183	0.140135	0.0814597	0.0848406	0.132951	0.146838	0.0285714	0.0286354
381316102	381316	condition_occurrence during day -365 through 0 days relative to index: Cerebrovascular accident	-0.0222025	0.0176031	0.0357889	NA	NA	0.155556	0.103645	NA	NA	0	0.000744417	NA	NA	NA	NA	NA	NA	NA	NA	0.114286	0.123895
2212367704	2212367	measurement during day -30 through 0 days relative to index: Glucose, blood by glucose monitoring device(s) cleared by the FDA specifically for home use	-0.0227273	0.150427	0.120867	0.0591398	0.0541796	NA	NA	0.326703	0.244137	NA	NA	0.0767342	0.0592092	0.0165387	0.019882	0.0132067	0.0121807	0.0535625	0.0462633	NA	NA
4116811212	4116811	condition_era group during day -30 through 0 days relative to index: Pain of truncal structure	-0.0233689	0.16394	0.156929	0.252068	0.247548	0.0444444	0.0319391	0.0571855	0.0842693	0.322581	0.228883	0.271332	0.267806	0.267425	0.239104	0.118224	0.12176	0.276455	0.266864	0	0.0237576
134736209	134736	condition_era group any time prior through 0 days relative to index: Backache	-0.0237804	0.247333	0.250737	0.318031	0.372746	0.466667	0.238308	0.187469	0.230647	0.387097	0.30665	0.419276	0.432135	0.374483	0.401586	0.302099	0.327841	0.343684	0.388997	0.4	0.409675
3033049704	3033049	measurement during day -30 through 0 days relative to index: Suberate.unsaturated/Creatinine [Molar ratio] in Urine	-0.0240757	0.0348506	0.0329297	NA	NA	NA	NA	NA	NA	NA	NA	NA	NA	NA	NA	NA	NA	NA	NA	NA	NA
4014023804	4014023	observation during day -30 through 0 days relative to index: Palliative care	-0.0242049	0.0380512	0.0219542	0.00268817	0.00109442	0	0.00133282	0.00149179	0.0029996	NA	NA	0.00859423	0.00508496	0.00443001	0.00245883	0.00105508	0.00092442	0.00522561	0.00259429	0	0.00143464
4013518210	4013518	condition_era group during day -365 through 0 days relative to index: RBC count abnormal	-0.0243136	0.246266	0.203396	0.164392	0.147313	0.0666667	0.0610672	0.153158	0.20975	0.0967742	0.0915633	0.323511	0.307148	0.209244	0.210701	0.149694	0.147021	0.221586	0.20755	0.0285714	0.0309308
3006576702	3006576	measurement during day -365 through 0 days relative to index: Bicarbonate in blood	-0.0243253	0.109886	0.0747099	NA	NA	NA	NA	NA	NA	NA	NA	NA	NA	NA	NA	NA	NA	NA	NA	NA	NA
196931210	196931	condition_era group during day -365 through 0 days relative to index: Neoplasm of digestive tract	-0.024637	0.0520982	0.0511929	0.0661704	0.0758232	0.0444444	0.0167208	0.0298359	0.0388256	0.0645161	0.0397519	0.0650706	0.0635687	0.0797401	0.0837518	0.0508804	0.0499322	0.0783841	0.0812029	0	0.00619764
21604686409	21604686	drug_era group any time prior through 0 days relative to index: ANTIDEPRESSANTS	-0.0251713	0.307077	0.351469	0.312862	0.388079	0.355556	0.248897	0.161114	0.215527	0.193548	0.0726551	0.295887	0.29779	0.328411	0.374277	0.260423	0.295121	0.252135	0.304808	0	0.0209457
21600810409	21600810	drug_era group any time prior through 0 days relative to index: VITAMIN A AND D, INCL. COMBINATIONS OF THE TWO	-0.0253777	0.286273	0.304006	0.0765095	0.0842447	0.111111	0.0991373	0.050721	0.058151	0.0967742	0.039206	0.108042	0.108475	0.0729474	0.0758766	0.123627	0.126737	0.072254	0.080844	0	0.0051647
21601907410	21601907	drug_era group during day -365 through 0 days relative to index: DERMATOLOGICALS	-0.025421	0.443457	0.416482	0.38172	0.417844	0.244444	0.199704	0.359523	0.350821	0.612903	0.590571	0.30264	0.283886	0.412434	0.437896	0.330823	0.331586	0.287609	0.317525	0.0285714	0.00768966
4129389209	4129389	condition_era group any time prior through 0 days relative to index: Gastrointestinal obstruction	-0.0256398	0.0318279	0.030769	0.030397	0.0306921	0.0222222	0.00998401	0.031825	0.0296733	0	0.0140943	0.0564764	0.0575785	0.0599527	0.0554201	0.0326894	0.0326933	0.040398	0.0384273	0	0.00964077
3024171702	3024171	measurement during day -365 through 0 days relative to index: Respiratory rate	-0.0259669	0.737553	0.702302	NA	NA	NA	NA	NA	NA	NA	NA	NA	NA	NA	NA	NA	NA	NA	NA	NA	NA
21601605412	21601605	drug_era group during day -30 through 0 days relative to index: VASOPROTECTIVES	-0.0260839	0.108286	0.105326	0.0103391	0.0117864	0	0.00816653	0.0542019	0.0515434	0.0645161	0.0381141	0.0092081	0.013784	0.0255464	0.0254086	0.0128429	0.0135331	0.00733595	0.00963017	0	0.000803397
3043347702	3043347	measurement during day -365 through 0 days relative to index: Bilirubin.direct [Presence] in Serum or Plasma	-0.0261491	0.510491	0.477042	NA	NA	NA	NA	NA	NA	NA	NA	NA	NA	NA	NA	NA	NA	NA	NA	NA	NA
433736104	433736	condition_occurrence during day -30 through 0 days relative to index: Obesity	-0.0262571	0.065256	0.0584612	0.0386683	0.0384236	0.0444444	0.0906557	0.0313277	0.0502526	0	0.00605459	0.0472683	0.03441	0.0156527	0.0121861	0.00687623	0.00676723	0.0355743	0.0376877	0	0.000459084
4013965702	4013965	measurement during day -365 through 0 days relative to index: Oxygen saturation measurement, arterial	-0.0269898	0.143137	0.119929	NA	NA	NA	NA	NA	NA	NA	NA	NA	NA	NA	NA	NA	NA	NA	NA	NA	NA
21600537410	21600537	drug_era group during day -365 through 0 days relative to index: Contact laxatives	-0.0271125	0.24111	0.189062	0.00289495	0.00423301	0	0.00668832	0.101442	0.103986	0.258065	0.123772	0.0300798	0.0241935	0.003101	0.00366986	0.0219202	0.022959	0.00492413	0.004513	0	0.000573855
3004249704	3004249	measurement during day -30 through 0 days relative to index: BP systolic	-0.027202	0.718172	0.733677	0.00165426	0.00188835	NA	NA	NA	NA	0	0.0654591	NA	NA	0	4.6e-06	NA	NA	NA	NA	NA	NA
4052351804	4052351	observation during day -30 through 0 days relative to index: Alcohol intake	-0.0276864	0.341038	0.338079	NA	NA	NA	NA	NA	NA	NA	NA	NA	NA	NA	NA	NA	NA	NA	NA	0	0.0179043
21602818409	21602818	drug_era group any time prior through 0 days relative to index: BETA-LACTAM ANTIBACTERIALS, PENICILLINS	-0.0276973	0.207148	0.20515	0.453681	0.470447	0.133333	0.122546	0.131775	0.12674	0.129032	0.169082	0.221608	0.200663	0.42912	0.429837	0.3029	0.293895	0.336951	0.343109	0.171429	0.121887
1501700409	1501700	drug_era group any time prior through 0 days relative to index: levothyroxine	-0.0281009	0.132824	0.160992	0.0938792	0.118502	0.155556	0.140164	0.102437	0.104499	0	0.0162283	0.0755064	0.0749433	0.195659	0.20243	0.134487	0.140262	0.111245	0.126882	0	0.00768966
132797102	132797	condition_occurrence during day -365 through 0 days relative to index: Sepsis	-0.0282834	0.0579659	0.0425795	0.0574855	0.0293862	0	0.00237484	0.0268523	0.0364555	0	0.00709677	0.0945365	0.0805607	0.0538984	0.0470302	0.0363822	0.032325	0.0687368	0.0389473	0	0.00327097
42709843209	42709843	condition_era group any time prior through 0 days relative to index: Deformity of lower limb	-0.0283952	0.0407184	0.0407357	0.0634822	0.0785426	0.0888889	0.063951	0.0198906	0.0231662	0	0.0137965	0.0976059	0.100541	0.115771	0.123633	0.0579568	0.0617208	0.0887348	0.100604	0.0285714	0.0292092
2212300702	2212300	measurement during day -365 through 0 days relative to index: Cyanocobalamin (Vitamin B-12)	-0.0286347	0.0953058	0.0973546	0.10153	0.144664	NA	NA	0.128792	0.167898	NA	NA	0.0761203	0.0877622	0.0518311	0.0558981	0.0514989	0.056261	0.0957693	0.127915	NA	NA
4027255210	4027255	condition_era group during day -365 through 0 days relative to index: Structural disorder of heart	-0.0287385	0.40665	0.373364	0.327543	0.280366	0.288889	0.236102	0.293884	0.343949	0.354839	0.191266	0.451197	0.427889	0.481394	0.450193	0.274867	0.263064	0.394835	0.373737	0	0.0566969
438112212	438112	condition_era group during day -30 through 0 days relative to index: Neoplastic disease	-0.0293485	0.124822	0.110679	0.154673	0.0985836	0.0666667	0.0436194	0.0556937	0.0713345	0.193548	0.131762	0.111111	0.0830566	0.149144	0.128289	0.0736193	0.0605078	0.16521	0.122342	0.0285714	0.0113049
4150129210	4150129	condition_era group during day -365 through 0 days relative to index: Musculoskeletal pain	-0.0301403	0.210349	0.208125	0.229115	0.277194	0.0888889	0.0544031	0.102934	0.134633	0.0322581	0.0806452	0.367096	0.377432	0.280124	0.299646	0.203795	0.217422	0.280474	0.316646	0.2	0.0926202
2212990702	2212990	measurement during day -365 through 0 days relative to index: Culture, bacterial; aerobic isolate, additional methods required for definitive identification, each isolate	-0.030346	0.0622333	0.0608606	0.0386683	0.041577	NA	NA	0.0845351	0.0927655	NA	NA	0.0613874	0.0705705	0.0249557	0.0255603	0.0245216	0.0245382	0.0447191	0.0440992	NA	NA
21600046409	21600046	drug_era group any time prior through 0 days relative to index: DRUGS FOR ACID RELATED DISORDERS	-0.0303904	0.583037	0.57273	0.324855	0.387393	0.533333	0.42432	0.581303	0.522518	0.83871	0.749826	0.335175	0.314635	0.440195	0.481337	0.319817	0.337646	0.29585	0.331543	0	0.0288649
19035704409	19035704	drug_era group any time prior through 0 days relative to index: Calcium Carbonate	-0.0308723	0.10633	0.111649	0.00248139	0.00221482	NA	NA	0.0377921	0.042423	0	0.0066005	0.0141191	0.014962	0.00206734	0.00225201	0.0232118	0.0240389	0.00361773	0.00489381	0	0.0012051
21601516410	21601516	drug_era group during day -365 through 0 days relative to index: HIGH-CEILING DIURETICS	-0.0329687	0.212482	0.203511	0.127378	0.104382	0.244444	0.206538	0.1636	0.163333	0.193548	0.0322581	0.146102	0.125906	0.259598	0.242259	0.165775	0.146558	0.120088	0.113654	0	0.00774705
21604296412	21604296	drug_era group during day -30 through 0 days relative to index: Other opioids	-0.0332899	0.0519203	0.057566	0.0268817	0.0325842	0	0.0306548	0.024366	0.025568	0	0.00709677	0.0288521	0.0348626	0.0304194	0.0373879	0.0364003	0.0397587	0.0190936	0.0215617	0	0.000229542
444100209	444100	condition_era group any time prior through 0 days relative to index: Mood disorder	-0.0332961	0.19559	0.218156	0.175972	0.218967	0.111111	0.159381	0.155644	0.201624	0	0.0276427	0.407612	0.437952	0.146929	0.16342	0.148094	0.175202	0.198774	0.233702	0.228571	0.224664
4206591212	4206591	condition_era group during day -30 through 0 days relative to index: Mass of trunk	-0.0333046	0.0739687	0.0727394	0.0624483	0.0566207	0.0222222	0.0279649	0.0417703	0.0454596	0.129032	0.126253	0.063229	0.0551558	0.0694034	0.0702811	0.0430037	0.0386849	0.0844136	0.0740864	0.0285714	0.00533685
4101219210	4101219	condition_era group during day -365 through 0 days relative to index: Observation of colon	-0.0335346	0.145448	0.135709	0.119313	0.12626	0.0666667	0.0577958	0.0855296	0.111715	0.354839	0.208586	0.201351	0.192949	0.170408	0.171392	0.100833	0.10431	NA	NA	NA	NA
21601461410	21601461	drug_era group during day -365 through 0 days relative to index: DIURETICS	-0.033887	0.369666	0.367912	0.329404	0.325026	0.488889	0.418819	0.217305	0.228118	0.322581	0.0779653	0.260282	0.224477	0.485676	0.467354	0.325748	0.303341	0.283389	0.293918	0.0285714	0.019798
46235195704	46235195	measurement during day -30 through 0 days relative to index: Phosphate [Mass/mass] in Hair	-0.0344031	0.101529	0.0736247	NA	NA	NA	NA	NA	NA	NA	NA	NA	NA	NA	NA	NA	NA	NA	NA	NA	NA
2007	0	index month: 2	-0.0346816	0.0757468	0.0814616	0.0866419	0.08387	0.0444444	0.0715359	0.0860269	0.079545	0.0645161	0.0758313	0.0791897	0.0825707	0.0887478	0.0815595	0.086153	0.0828285	0.0846146	0.0849817	0.0857143	0.0819465
21602752409	21602752	drug_era group any time prior through 0 days relative to index: THYROID PREPARATIONS	-0.035256	0.133179	0.161433	0.0953267	0.119482	0.155556	0.140212	0.102934	0.104759	0	0.0162283	0.0761203	0.0752428	0.196249	0.20294	0.134796	0.140769	0.112049	0.12758	0	0.00768966
4261206504	4261206	procedure_occurrence during day -30 through 0 days relative to index: Subsequent stage of staged operation	-0.0352595	0.00924609	0.0131751	0.00620347	0.00622524	NA	NA	0.00447539	0.0104378	NA	NA	0.00859423	0.00890534	0.00767868	0.00580467	0.00331078	0.00303868	0.0114561	0.01026	NA	NA
2314103502	2314103	procedure_occurrence during day -365 through 0 days relative to index: Electroencephalogram (EEG); including recording awake and drowsy	-0.0357753	0.022404	0.01845	0.0277089	0.0309258	NA	NA	0.0268523	0.0371115	NA	NA	0.0380602	0.034024	0.0245127	0.031365	0.0128793	0.012408	0.026128	0.0282168	NA	NA
200219212	200219	condition_era group during day -30 through 0 days relative to index: Abdominal pain	-0.0362939	0.0385846	0.0388756	0.0562448	0.051271	0.0222222	0.00734261	0.0174043	0.0200873	0	0.0103722	0.092081	0.0806805	0.0569994	0.0554454	0.034745	0.0330448	0.0645161	0.0590681	0	0.00757489
40481424210	40481424	condition_era group during day -365 through 0 days relative to index: Decreased level of consciousness	-0.037025	0.0873044	0.074489	0.102564	0.102375	0.0444444	0.020695	0.0348086	0.0567544	0	0.0062531	0.133211	0.126379	0.134672	0.147647	0.0736557	0.0742525	0.138278	0.126593	0	0.00740273
197032212	197032	condition_era group during day -30 through 0 days relative to index: Hyperplasia of prostate	-0.0378202	0.0460526	0.0445517	0.0159222	0.0130144	NA	NA	0.0213824	0.0350271	NA	NA	0.0153468	0.0149221	0.0282044	0.0280973	0.0130794	0.0111082	0.0257261	0.0260527	0	0.000803397
21603126409	21603126	drug_era group any time prior through 0 days relative to index: ANTIVIRALS FOR SYSTEMIC USE	-0.0392572	0.0641892	0.0657976	0.128619	0.152299	0.0222222	0.0380458	0.0233715	0.0310118	0.0322581	0.189181	0.0521793	0.0541109	0.106615	0.117116	0.0860438	0.0886262	0.0973771	0.105055	0	0.00286928
40761838704	40761838	measurement during day -30 through 0 days relative to index: CT Heart	-0.0392845	0.0398293	0.0329557	NA	NA	NA	NA	NA	NA	NA	NA	NA	NA	NA	NA	NA	NA	NA	NA	NA	NA
21600531409	21600531	drug_era group any time prior through 0 days relative to index: DRUGS FOR CONSTIPATION	-0.0398836	0.498044	0.448131	0.176799	0.202472	0.0888889	0.0597586	0.411238	0.392112	0.451613	0.256973	0.187231	0.176596	0.21648	0.223684	0.200011	0.206258	0.148628	0.166216	0	0.00809136
372892102	372892	condition_occurrence during day -365 through 0 days relative to index: Metabolic encephalopathy	-0.040713	0.027027	0.0217999	0.0146816	0.00940463	NA	NA	0.0109398	0.0187436	NA	NA	0.0294659	0.0321005	0.0218547	0.0198889	0.00984137	0.00993126	0.0167822	0.0149103	NA	NA
138384209	138384	condition_era group any time prior through 0 days relative to index: Acquired hypothyroidism	-0.040766	0.148471	0.166827	0.140819	0.168708	0	0.00152668	0.140726	0.156985	0	4.96e-05	0.171885	0.197655	0.187389	0.195155	0.145874	0.154963	0.178876	0.199599	0	0.0350625
4110192102	4110192	condition_occurrence during day -365 through 0 days relative to index: Cerebral infarction due to thrombosis of cerebral arteries	-0.0408622	0.658428	0.712318	0.687345	0.686104	0	0.0455096	0.535057	0.588568	0.0645161	0.0851613	0.710252	0.724653	0.756054	0.734297	NA	NA	0.710079	0.695337	0	0.0171009
318800104	318800	condition_occurrence during day -30 through 0 days relative to index: Gastroesophageal reflux disease	-0.0409745	0.0769915	0.094986	0.0374276	0.0384347	NA	NA	0.041273	0.0747361	NA	NA	0.0620012	0.0731529	0.0351447	0.0337388	0.00782216	0.00947712	0.0497437	0.0531197	0	0.000746012
443454104	443454	condition_occurrence during day -30 through 0 days relative to index: Cerebral infarction	-0.0410418	0.54143	0.545734	0.181969	0.192533	0.777778	0.699074	0.319244	0.252348	0.967742	0.916129	0.20442	0.199059	0.127289	0.125464	NA	NA	0.190031	0.183197	0.628571	0.529955
4200991209	4200991	condition_era group any time prior through 0 days relative to index: Ischemia	-0.0416138	0.041963	0.0406658	0.0506617	0.0576372	0	0.00642175	0.0164097	0.0231239	0	0.00441687	0.0785758	0.0802013	0.122859	0.1322	0.0393837	0.0434038	0.0806954	0.0937532	0	0.0170435
444108212	444108	condition_era group during day -30 through 0 days relative to index: Finding related to sleep	-0.0417965	0.0901494	0.091001	0.0612076	0.0670753	0.0666667	0.0339747	0.0382894	0.0681338	0.290323	0.17062	0.058318	0.0680546	0.0416421	0.0387805	0.0244124	0.0268603	0.0630087	0.0729788	0.0285714	0.00694365
2414397504	2414397	procedure_occurrence during day -30 through 0 days relative to index: Office or other outpatient visit for the evaluation and management of an established patient, which requires at least 2 of these 3 key components: An expanded problem focused history; An expanded problem focused examination; Medical decision making of low	-0.0419757	0.128023	0.135307	0.24421	0.294775	NA	NA	0.0119344	0.0186483	NA	NA	0.200123	0.235645	0.293562	0.323825	0.131976	0.131364	0.254547	0.29708	NA	NA
317009210	317009	condition_era group during day -365 through 0 days relative to index: Asthma	-0.042308	0.0625889	0.0712025	0.0626551	0.0759976	0.0222222	0.03286	0.0611636	0.0715725	0.129032	0.112407	0.122775	0.131503	0.0643828	0.0642512	0.0444954	0.049154	0.0761732	0.0839345	0	0.009526
435796209	435796	condition_era group any time prior through 0 days relative to index: Dehydration	-0.0425335	0.11202	0.104699	0.0690653	0.0666968	NA	NA	0.107409	0.115598	NA	NA	0.192142	0.215212	0.107058	0.112674	0.0740377	0.0791166	0.113858	0.111545	0	0.00499254
1124957412	1124957	drug_era group during day -30 through 0 days relative to index: Oxycodone	-0.0428823	0.0661451	0.0655426	0.038048	0.0430907	0.0222222	0.00901468	0.0472402	0.0563153	0	0.00158809	0.0601596	0.0497514	0.0233314	0.0260153	0.0371462	0.038896	0.0322581	0.0307689	0	5.74e-05
437113209	437113	condition_era group any time prior through 0 days relative to index: Asthenia	-0.0432898	0.166607	0.133392	0.0814723	0.0671865	0.0222222	0.0402995	0.05818	0.0658008	0	4.96e-05	0.154696	0.127124	0.110898	0.101269	0.0810776	0.0866385	0.0936589	0.084416	0	0.0149202
140821210	140821	condition_era group during day -365 through 0 days relative to index: Spasm	-0.0433934	0.0264936	0.0294564	0.0376344	0.045261	0	0.0118984	0.0159125	0.0186272	0.0322581	0.0327047	0.0601596	0.0543039	0.0253987	0.0288947	0.0255767	0.0273865	0.0439152	0.0523471	0	0.0137725
21600600409	21600600	drug_era group any time prior through 0 days relative to index: ANTIDIARRHEALS, INTESTINAL ANTIINFLAMMATORY/ANTIINFECTIVE AGENTS	-0.0436294	0.319701	0.305331	0.258685	0.285778	0.288889	0.255271	0.239682	0.247925	0.548387	0.505955	0.228975	0.219505	0.369462	0.386812	0.240741	0.246238	0.206512	0.232043	0	0.0201997
3002030702	3002030	measurement during day -365 through 0 days relative to index: Lymphocytes %	-0.0437864	0.70128	0.645131	0.000206782	0.000931189	NA	NA	NA	NA	NA	NA	NA	NA	0.000886001	0.000287246	NA	NA	NA	NA	NA	NA
21601154410	21601154	drug_era group during day -365 through 0 days relative to index: Solutions for parenteral nutrition	-0.0438473	0.234353	0.182921	0.0122002	0.00855506	0	0.000218097	0.148185	0.119794	0.387097	0.0891315	0.0141191	0.0121533	0.00708801	0.00618613	0.000636688	0.000640523	0.000602954	0.000600513	NA	NA
435613212	435613	condition_era group during day -30 through 0 days relative to index: Cellulitis	-0.0439874	0.0133357	0.016819	0.0159222	0.0126248	0	0.00329569	0.00745898	0.0110038	0	0.00669975	0.0294659	0.0252518	0.0187537	0.0180092	0.00898639	0.00998996	0.019797	0.0179202	0	0.00367267
21604801409	21604801	drug_era group any time prior through 0 days relative to index: OTHER NERVOUS SYSTEM DRUGS	-0.0444671	0.137091	0.133998	0.0663772	0.0838255	0.0444444	0.0704696	0.151169	0.160206	0.16129	0.1733	0.0828729	0.0810931	0.0423804	0.0444703	0.0430765	0.0468409	0.0480354	0.0529348	0	0.00464823
4170143210	4170143	condition_era group during day -365 through 0 days relative to index: Respiratory tract infection	-0.0444944	0.041963	0.0337907	0.0516956	0.0363943	0.0222222	0.0184171	0.0228742	0.0243248	0	0.0858065	0.0828729	0.0745506	0.0488777	0.0454653	0.0292513	0.0272883	0.0611999	0.0468162	0.2	0.116837
2720870802	2720870	observation during day -365 through 0 days relative to index: Low osmolar contrast material, 300-399 mg/ml iodine concentration, per ml	-0.044664	0.177632	0.143292	0.0982217	0.100335	NA	NA	0.341124	0.2493	NA	NA	0.119705	0.115736	0.0750148	0.072432	0.054646	0.0521702	0.121093	0.112473	NA	NA
21604816409	21604816	drug_era group any time prior through 0 days relative to index: DRUGS USED IN ADDICTIVE DISORDERS	-0.0452569	0.0622333	0.0717939	0.0459057	0.0596999	0	0.0150729	0.0278468	0.0363973	0	0.0231762	0.0601596	0.0545502	0.0187537	0.021702	0.0368006	0.03974	0.0429103	0.0456078	0	0.00235281
40479625212	40479625	condition_era group during day -30 through 0 days relative to index: Atherosclerosis of artery	-0.0456745	0.118954	0.124788	0.0672043	0.0631316	0.0222222	0.0181505	0.0546992	0.0815183	0.129032	0.0522581	0.110497	0.109899	0.112817	0.10942	0.0349269	0.0337471	0.103206	0.107364	0	0.00131987
2314026502	2314026	procedure_occurrence during day -365 through 0 days relative to index: Pressurized or nonpressurized inhalation treatment for acute airway obstruction for therapeutic purposes and/or for diagnostic purposes such as sputum induction with an aerosol generator, nebulizer, metered dose inhaler or intermittent positive pressure b	-0.0458195	0.0673898	0.0662899	0.0324648	0.0338678	NA	NA	0.130781	0.135781	NA	NA	0.0963781	0.0946907	0.02658	0.0278881	0.0220294	0.0226947	0.0317556	0.0340132	NA	NA
317002212	317002	condition_era group during day -30 through 0 days relative to index: Low blood pressure	-0.0460756	0.0524538	0.0378764	0.0320513	0.0198629	0.0222222	0.00259293	0.0144207	0.0264145	0	0.00679901	0.0497238	0.0430425	0.0271707	0.028458	0.0132977	0.0121985	0.0435132	0.0304229	0	0.00235281
21600961410	21600961	drug_era group during day -365 through 0 days relative to index: ANTITHROMBOTIC AGENTS	-0.0466656	0.636913	0.677413	0.206162	0.241196	0.666667	0.557723	0.577822	0.614728	0.516129	0.420943	0.243708	0.250894	0.34746	0.361744	0.248508	0.261762	0.17134	0.203043	0	0.0359233
21602795412	21602795	drug_era group during day -30 through 0 days relative to index: ANTIINFECTIVES FOR SYSTEMIC USE	-0.0468614	0.220661	0.206294	0.193342	0.188723	0.0666667	0.0445645	0.181999	0.187578	0.225806	0.152457	0.120933	0.116002	0.180744	0.192972	0.142181	0.147266	0.117777	0.124572	0	0.0118788
312934210	312934	condition_era group during day -365 through 0 days relative to index: Atherosclerosis of aorta	-0.0471515	0.0296942	0.0238988	0.0136476	0.0128808	0.0222222	0.0077788	0.0179015	0.0176802	0	0.00133995	0.0331492	0.0287926	0.0333727	0.0295565	0.0225751	0.0195204	0.0229123	0.0226437	0	5.74e-05
21600095409	21600095	drug_era group any time prior through 0 days relative to index: Proton pump inhibitors	-0.0477534	0.417141	0.424187	0.276468	0.339479	0.511111	0.413464	0.406763	0.393535	0.354839	0.34804	0.225905	0.216843	0.3829	0.420498	0.269919	0.287504	0.264295	0.297483	0	0.0204292
2720870804	2720870	observation during day -30 through 0 days relative to index: Low osmolar contrast material, 300-399 mg/ml iodine concentration, per ml	-0.0480071	0.107575	0.0800011	0.0403226	0.0421001	NA	NA	0.255594	0.164618	NA	NA	0.0313076	0.0316812	0.020378	0.0214745	0.0115513	0.010753	0.0499447	0.0440498	NA	NA
21600960409	21600960	drug_era group any time prior through 0 days relative to index: ANTITHROMBOTIC AGENTS	-0.0481559	0.725462	0.758502	0.276261	0.309874	0.711111	0.613241	0.703133	0.725438	0.516129	0.461787	0.338858	0.353884	0.463083	0.473483	0.308357	0.318957	0.229424	0.259793	0	0.0534259
2212166704	2212166	measurement during day -30 through 0 days relative to index: Urinalysis, by dip stick or tablet reagent for bilirubin, glucose, hemoglobin, ketones, leukocytes, nitrite, pH, protein, specific gravity, urobilinogen, any number of these constituents; automated, with microscopy	-0.0483156	0.167674	0.143074	0.098842	0.0899357	NA	NA	0.306813	0.243254	NA	NA	0.109883	0.112681	0.0456291	0.0438406	0.0276868	0.026296	0.0994875	0.0831545	NA	NA
2514407504	2514407	procedure_occurrence during day -30 through 0 days relative to index: Subsequent hospital care, per day, for the evaluation and management of a patient, which requires at least 2 of these 3 key components: A problem focused interval history; A problem focused examination; Medical decision making that is straightforward or o	-0.048546	0.0304054	0.0207407	0.0676179	0.0373848	NA	NA	0	0.00051316	NA	NA	0.0626151	0.0501508	0.0682221	0.0612409	0.0270319	0.0203733	0.0555723	0.0380648	NA	NA
443612104	443612	condition_occurrence during day -30 through 0 days relative to index: Chronic kidney disease stage 4	-0.0500549	0.0147582	0.0154316	0.00661704	0.00429237	0	0.00169631	0.00646445	0.0123952	NA	NA	0.0135052	0.0145094	0.00915535	0.00930907	0.00662155	0.00630935	0.0100492	0.00808312	0	0.00051647
21600055410	21600055	drug_era group during day -365 through 0 days relative to index: Aluminium compounds	-0.0502264	0.0881935	0.0890872	0.000413565	0.000396961	0	9.69e-05	0.00696171	0.00503108	0	0.00188586	0.00245549	0.00339441	0.000295334	0.000255074	0.00189187	0.00196623	0.000502462	0.000483339	0	0.000114771
2314294504	2314294	procedure_occurrence during day -30 through 0 days relative to index: Therapeutic activities, direct (one-on-one) patient contact (use of dynamic activities to improve functional performance), each 15 minutes	-0.0504055	0.0279161	0.0277474	0.0109595	0.00996854	NA	NA	0.11636	0.179363	NA	NA	0.0233272	0.0251186	0.00841701	0.0116622	0.00636688	0.00754877	0.00944629	0.0106756	NA	NA
43021132209	43021132	condition_era group any time prior through 0 days relative to index: Toxic metabolic encephalopathy	-0.0504226	0.056899	0.0428979	0.0368073	0.0281879	0	0.00215674	0.0333168	0.0455019	0	0.00312655	0.0748926	0.0743309	0.0488777	0.0456377	0.0269228	0.0263108	0.045724	0.0370157	0.0285714	0.00166418
43534062702	43534062	measurement during day -365 through 0 days relative to index: 3-epi-25-Hydroxyvitamin D3/25-hydroxyvitamin D.total in Serum or Plasma	-0.0514434	0.0983286	0.105432	NA	NA	NA	NA	NA	NA	NA	NA	NA	NA	NA	NA	NA	NA	NA	NA	NA	NA
321052102	321052	condition_occurrence during day -365 through 0 days relative to index: Peripheral vascular disease	-0.0515982	0.0844595	0.0905298	0.0454921	0.0475426	0.0666667	0.0457035	0.0517156	0.0805026	0	0.0148883	0.131369	0.145847	0.103219	0.105378	0.0563196	0.0624974	0.0698422	0.0858788	0	0.00625502
21604817409	21604817	drug_era group any time prior through 0 days relative to index: Drugs used in nicotine dependence	-0.0516662	0.0549431	0.0637881	0.0318445	0.0426047	0	0.00358649	0.0188961	0.0301442	0	0.0122581	0.043585	0.0398211	0.0118133	0.0134178	0.0266863	0.0287735	0.0346699	0.0363219	0	0.00195111
1551099409	1551099	drug_era group any time prior through 0 days relative to index: Prednisone	-0.0519853	0.164829	0.173559	0.237593	0.263719	0	0.0179082	0.0721034	0.0973258	NA	NA	0.153468	0.152516	0.240845	0.246843	0.192061	0.197669	0.191941	0.203711	0	5.74e-05
2212167702	2212167	measurement during day -365 through 0 days relative to index: Urinalysis, by dip stick or tablet reagent for bilirubin, glucose, hemoglobin, ketones, leukocytes, nitrite, pH, protein, specific gravity, urobilinogen, any number of these constituents; non-automated, without microscopy	-0.0525438	0.034495	0.0405862	0.0971878	0.115553	NA	NA	0.0124316	0.0118238	NA	NA	0.0712093	0.0749632	0.0854991	0.0863599	0.0549734	0.0538518	0.0890363	0.102212	NA	NA
4324765210	4324765	condition_era group during day -365 through 0 days relative to index: Arthropathy of knee joint	-0.0525473	0.0595661	0.0611368	0.0719603	0.0832839	0.0222222	0.0675859	0.0288414	0.0409099	0	0.0888337	0.100061	0.116615	0.0990845	0.111952	0.0675799	0.0724532	0.0849161	0.10151	0.0285714	0.0123379
4028253210	4028253	condition_era group during day -365 through 0 days relative to index: Neoplasm of digestive system	-0.0527494	0.0595661	0.0565734	0.0719603	0.0818259	0.0444444	0.0199195	0.0372949	0.0431953	0.0967742	0.0518114	0.0687538	0.0692793	0.0856468	0.0895059	0.0561377	0.0543495	0.0882323	0.0877499	0	0.00705842
4169905209	4169905	condition_era group any time prior through 0 days relative to index: Foot pain	-0.0552463	0.0401849	0.0379658	0.0148883	0.0196625	0.0444444	0.00700334	0.00696171	0.00660759	0	0.000397022	0.0270104	0.0258375	0.0206734	0.0232394	0.0315433	0.0316386	0.0167822	0.0191377	0.142857	0.148227
3024171704	3024171	measurement during day -30 through 0 days relative to index: Respiratory rate	-0.057437	0.617532	0.588025	NA	NA	NA	NA	NA	NA	NA	NA	NA	NA	NA	NA	NA	NA	NA	NA	NA	NA
435517209	435517	condition_era group any time prior through 0 days relative to index: Acidosis	-0.0577811	0.0713016	0.049635	0.0500414	0.0348806	0	0.00164785	0.050721	0.0596694	0	0.00947891	0.11725	0.0968871	0.0361784	0.0331321	0.0339082	0.0316125	0.0561753	0.0394562	0	0.00212326
2211351502	2211351	procedure_occurrence during day -365 through 0 days relative to index: Magnetic resonance (eg, proton) imaging, brain (including brain stem); without contrast material	-0.0582828	0.124822	0.121096	0.182589	0.228731	NA	NA	0.216808	0.282174	NA	NA	0.149785	0.152303	0.14117	0.176617	0.0396929	0.0468005	0.173349	0.20872	NA	NA
4154801209	4154801	condition_era group any time prior through 0 days relative to index: Observation of sensation	-0.0583505	0.0638336	0.0707801	0.044665	0.0717275	0.0444444	0.021422	0.0198906	0.0273773	0	0.00238213	0.0411295	0.0444135	0.0228884	0.0298966	0.0304701	0.0383208	0.0460255	0.065584	0.2	0.269941
318736209	318736	condition_era group any time prior through 0 days relative to index: Migraine	-0.0586306	0.0407184	0.0507592	0.0891232	0.124282	0.0444444	0.0252023	0.0303332	0.0450946	0.0322581	0.0589082	0.0638428	0.0812728	0.0290904	0.0344213	0.031416	0.0409228	0.0717516	0.0947364	0	0.0553196
2314048502	2314048	procedure_occurrence during day -365 through 0 days relative to index: Noninvasive ear or pulse oximetry for oxygen saturation; multiple determinations (eg, during exercise)	-0.0590962	0.0517425	0.0499485	0.0215054	0.0204305	NA	NA	0.0696171	0.0619283	NA	NA	0.0380602	0.0368327	0.0178677	0.0160398	0.00824056	0.00759788	0.0220078	0.0200311	NA	NA
440383209	440383	condition_era group any time prior through 0 days relative to index: Depressive disorder	-0.0591579	0.184388	0.205997	0.166046	0.208419	0.111111	0.151384	0.147688	0.187753	0	0.0166749	0.38674	0.414185	0.139398	0.154368	0.137506	0.162102	0.19184	0.224081	0.2	0.22191
44816892702	44816892	measurement during day -365 through 0 days relative to index: Coproporphyrin 3/Coproporphyrin.total in Stool	-0.0596122	0.090505	0.0761395	NA	NA	NA	NA	NA	NA	NA	NA	NA	NA	NA	NA	NA	NA	NA	NA	NA	NA
3025315704	3025315	measurement during day -30 through 0 days relative to index: Body weight	-0.0604785	0.695946	0.705553	0.00227461	0.00239289	0.0222222	0.0280618	NA	NA	NA	NA	NA	NA	NA	NA	NA	NA	NA	NA	0.0857143	0.0661655
437758212	437758	condition_era group during day -30 through 0 days relative to index: Dependence on enabling machine or device	-0.0624185	0.0291607	0.0216001	0.0165426	0.00708965	0	0.00128435	0.00646445	0.0144372	0	4.96e-05	0.0245549	0.0135843	0.0126993	0.00844963	0.00867715	0.00560241	0.0294443	0.0100366	0	5.74e-05
21601238410	21601238	drug_era group during day -365 through 0 days relative to index: CARDIAC THERAPY	-0.062881	0.293919	0.27858	0.119313	0.117604	0.133333	0.120269	0.231726	0.238614	0.193548	0.201737	0.137508	0.137334	0.26521	0.246496	0.125173	0.115161	0.102904	0.103585	0.0285714	0.00820613
2108260502	2108260	procedure_occurrence during day -365 through 0 days relative to index: Arterial puncture, withdrawal of blood for diagnosis	-0.0636252	0.0375178	0.0291234	0.00971878	0.00659252	NA	NA	0.0760816	0.0682026	NA	NA	0.033763	0.0302568	0.00723568	0.00611949	0.0044932	0.00388172	0.0123606	0.00715123	NA	NA
21601237409	21601237	drug_era group any time prior through 0 days relative to index: CARDIOVASCULAR SYSTEM	-0.0641077	0.81899	0.828329	0.739661	0.773977	0.911111	0.741821	0.780706	0.736765	0.967742	0.760993	0.623696	0.560138	0.909037	0.912151	0.689406	0.667286	0.695106	0.70952	0.0571429	0.0998508
2211506502	2211506	procedure_occurrence during day -365 through 0 days relative to index: Radiologic examination, abdomen; single anteroposterior view	-0.0642628	0.0455192	0.0281275	0.0810587	0.0430239	NA	NA	0.0636499	0.0549769	NA	NA	0.1283	0.0827238	0.0692558	0.0568127	0.0391472	0.0289058	0.0725555	0.0440406	NA	NA
4110707210	4110707	condition_era group during day -365 through 0 days relative to index: Epithelial neoplasm of skin	-0.0661664	0.0497866	0.0474418	0.0603805	0.0676688	0.0222222	0.0081423	0.00944804	0.0103849	0.0322581	0.0131017	0.0276243	0.0310955	0.151802	0.162551	0.0653787	0.0657884	0.0979801	0.112918	0.0857143	0.0347182
36885577304	36885577	drug_exposure during day -30 through 0 days relative to index: Sodium Chloride Injectable Suspension	-0.0664376	0.125711	0.09618	0.0492142	0.0440664	NA	NA	0.317752	0.208094	NA	NA	0.0503376	0.0463969	0.026137	0.0245975	0.0113512	0.0106702	0.0522561	0.0396155	NA	NA
40766362704	40766362	measurement during day -30 through 0 days relative to index: Smoking status [FTND]	-0.0682729	0.67123	0.677112	NA	NA	NA	NA	NA	NA	0	0.0654591	NA	NA	NA	NA	NA	NA	NA	NA	NA	NA
2212359702	2212359	measurement during day -365 through 0 days relative to index: Glucose; quantitative, blood (except reagent strip)	-0.0704976	0.100996	0.0801489	0.109181	0.104338	NA	NA	0.154649	0.125195	NA	NA	0.0748926	0.0662908	0.0469581	0.0494109	0.0347268	0.0320977	0.093056	0.0881069	NA	NA
2212984702	2212984	measurement during day -365 through 0 days relative to index: Culture, bacterial; any other source except urine, blood or stool, aerobic, with isolation and presumptive identification of isolates	-0.0716411	0.0506757	0.0435819	0.0554177	0.0530518	NA	NA	0.0974639	0.0899616	NA	NA	0.043585	0.0474552	0.016834	0.0167315	0.0181547	0.0157313	0.0473319	0.0448517	NA	NA
192671209	192671	condition_era group any time prior through 0 days relative to index: Gastrointestinal hemorrhage	-0.0722964	0.0805477	0.0740341	0.104839	0.107139	0	0.0261232	0.0611636	0.0696204	0.0967742	0.0466005	0.167587	0.150146	0.158742	0.159732	0.0937568	0.0943297	0.102	0.112008	0.0857143	0.10295
21604606410	21604606	drug_era group during day -365 through 0 days relative to index: HYPNOTICS AND SEDATIVES	-0.0723239	0.263514	0.244991	0.15488	0.17319	0.111111	0.0640237	0.294878	0.287793	0.354839	0.221935	0.150399	0.152116	0.127732	0.144802	0.0652514	0.0721101	0.0729575	0.0892915	0	0.00327097
435796102	435796	condition_occurrence during day -365 through 0 days relative to index: Dehydration	-0.0725579	0.075569	0.0701986	0.0450786	0.0400003	NA	NA	0.0596718	0.0617696	NA	NA	0.113567	0.123936	0.0673361	0.0691803	0.0367824	0.0384211	0.0744649	0.0688612	0	0.00160679
435613210	435613	condition_era group during day -365 through 0 days relative to index: Cellulitis	-0.0748667	0.0478307	0.0497194	0.0641026	0.0613323	0.0444444	0.0214705	0.0333168	0.0383441	0.0322581	0.0213399	0.114794	0.108228	0.0767868	0.0811895	0.0495707	0.0497089	0.0727565	0.075465	0.0285714	0.0278894
2212168704	2212168	measurement during day -30 through 0 days relative to index: Urinalysis, by dip stick or tablet reagent for bilirubin, glucose, hemoglobin, ketones, leukocytes, nitrite, pH, protein, specific gravity, urobilinogen, any number of these constituents; automated, without microscopy	-0.075442	0.0812589	0.075839	0.0653433	0.0608723	NA	NA	0.110393	0.105155	NA	NA	0.0546347	0.055269	0.0251034	0.0277709	0.0169541	0.0176966	0.053261	0.0536745	NA	NA
2514408504	2514408	procedure_occurrence during day -30 through 0 days relative to index: Subsequent hospital care, per day, for the evaluation and management of a patient, which requires at least 2 of these 3 key components: An expanded problem focused interval history; An expanded problem focused examination; Medical decision making of moder	-0.0757183	0.0928165	0.0659796	0.141646	0.0963984	NA	NA	0.00149179	0.0017458	NA	NA	0.158993	0.134612	0.161252	0.152031	0.0870079	0.0702966	0.127525	0.100749	NA	NA
140673209	140673	condition_era group any time prior through 0 days relative to index: Hypothyroidism	-0.0757252	0.163762	0.179557	0.147643	0.177965	0.133333	0.0829012	0.156638	0.174014	0.0322581	0.034938	0.176182	0.204057	0.193591	0.201504	0.158444	0.169175	0.186916	0.208045	0.0571429	0.0949156
4209423212	4209423	condition_era group during day -30 through 0 days relative to index: Nicotine dependence	-0.0765895	0.108997	0.101777	0.0808519	0.0761274	0	0.0126496	0.0745898	0.108837	0	0.00332506	0.152855	0.123197	0.0227407	0.0185377	0.0099869	0.010859	0.101095	0.0853112	NA	NA
21602868409	21602868	drug_era group any time prior through 0 days relative to index: OTHER BETA-LACTAM ANTIBACTERIALS	-0.0772069	0.358286	0.332361	0.3689	0.391274	0.155556	0.134905	0.375932	0.396249	0.483871	0.550223	0.290362	0.28366	0.409776	0.422465	0.22828	0.231367	0.231836	0.249171	0.0285714	0.0123379
1836430410	1836430	drug_era group during day -365 through 0 days relative to index: Sulfamethoxazole	-0.0774938	0.0424964	0.0504716	0.0676179	0.074599	0.0444444	0.0194834	0.00696171	0.0102209	0	0.00501241	0.0607735	0.0608798	0.0801831	0.0840827	0.0704722	0.0734092	0.0556728	0.0632076	NA	NA
443432209	443432	condition_era group any time prior through 0 days relative to index: Impaired cognition	-0.0785136	0.0698791	0.0765197	0.0310174	0.0531816	0.0222222	0.00971744	0.0333168	0.0490782	0.0322581	0.0108189	0.06814	0.0693192	0.0761961	0.0941409	0.0535727	0.0653378	0.0568787	0.0802343	0.142857	0.144095
4182210209	4182210	condition_era group any time prior through 0 days relative to index: Dementia	-0.0785999	0.0983286	0.104792	0.0165426	0.0175998	0.222222	0.261402	0.0382894	0.0747626	0.129032	0.0189578	0.161449	0.206746	0.116361	0.141056	0.0663974	0.0859921	0.0489398	0.0677646	0.171429	0.251234
2313975504	2313975	procedure_occurrence during day -30 through 0 days relative to index: Duplex scan of extracranial arteries; complete bilateral study	-0.0788932	0.0858819	0.0998938	0.13048	0.242951	NA	NA	0.155644	0.244661	NA	NA	0.104359	0.14751	0.173804	0.247535	0.0221022	0.0315762	0.12441	0.223991	NA	NA
4014023802	4014023	observation during day -365 through 0 days relative to index: Palliative care	-0.0795523	0.0421408	0.0248882	0.00496278	0.00180673	0	0.00312606	0.00248633	0.00420579	NA	NA	0.0141191	0.00853262	0.00531601	0.00369054	0.00294695	0.00228006	0.00643151	0.00386855	0	0.00327097
21600960410	21600960	drug_era group during day -365 through 0 days relative to index: ANTITHROMBOTIC AGENTS	-0.0796791	0.636913	0.677413	0.206162	0.241196	0.666667	0.557723	0.577822	0.614728	0.516129	0.420943	0.243708	0.250894	0.34746	0.361744	0.248508	0.261762	0.17134	0.203043	0	0.0359233
21605008410	21605008	drug_era group during day -365 through 0 days relative to index: NASAL PREPARATIONS	-0.0808095	0.304587	0.297698	0.247519	0.276329	0.111111	0.0851548	0.205868	0.204862	0.258065	0.251266	0.222222	0.221129	0.271855	0.301128	0.205013	0.212019	0.17345	0.195698	0	0.00304143
437986209	437986	condition_era group any time prior through 0 days relative to index: Failure to thrive	-0.082113	0.0133357	0.0139517	0.00248139	0.00283067	NA	NA	0.00795624	0.0110673	NA	NA	0.0159607	0.0287527	0.0112227	0.0132892	0.00753111	0.00945513	0.00813988	0.00888319	0	0.000114771
2212605704	2212605	measurement during day -30 through 0 days relative to index: Troponin, quantitative	-0.0840519	0.309922	0.248992	0.198304	0.178413	NA	NA	0.553456	0.404433	NA	NA	0.201964	0.165215	0.0698464	0.0638261	0.0264134	0.0273486	0.179178	0.154266	NA	NA
198803209	198803	condition_era group any time prior through 0 days relative to index: Benign prostatic hyperplasia	-0.0848489	0.109175	0.101414	0.0963606	0.0892643	NA	NA	0.0780706	0.0977966	NA	NA	0.0896255	0.0759815	0.179415	0.176121	0.120698	0.111231	0.138881	0.13686	0.0285714	0.0345461
4288310102	4288310	condition_occurrence during day -365 through 0 days relative to index: Carotid artery obstruction	-0.0856609	0.127845	0.130031	0.151778	0.164568	NA	NA	0.0517156	0.116424	NA	NA	0.138122	0.130638	0.209982	0.234586	0.0543549	0.0656951	0.170837	0.203922	NA	NA
3046485704	3046485	measurement during day -30 through 0 days relative to index: Urea nitrogen/Creatinine [Mass Ratio] in Blood	-0.0857166	0.165185	0.156329	0	7.42e-05	NA	NA	NA	NA	NA	NA	NA	NA	0.000443001	0.000151666	NA	NA	NA	NA	NA	NA
3040084702	3040084	measurement during day -365 through 0 days relative to index: Epidermal growth factor receptor Ag [Presence] in Tissue	-0.0875607	0.793208	0.750233	NA	NA	NA	NA	NA	NA	NA	NA	NA	NA	NA	NA	NA	NA	NA	NA	NA	NA
21600600412	21600600	drug_era group during day -30 through 0 days relative to index: ANTIDIARRHEALS, INTESTINAL ANTIINFLAMMATORY/ANTIINFECTIVE AGENTS	-0.0885899	0.119488	0.112811	0.0374276	0.0391025	0.0666667	0.0371977	0.075087	0.0886602	0.129032	0.087196	0.0392879	0.0401938	0.0456291	0.0538805	0.0443499	0.0461843	0.0233142	0.0250787	0	0.00252496
40479576212	40479576	condition_era group during day -30 through 0 days relative to index: Chronic diastolic heart failure	-0.0898586	0.0405405	0.0331181	0.0136476	0.00637734	NA	NA	0.0159125	0.0278746	NA	NA	0.0270104	0.0259839	0.022593	0.0170923	0.00956851	0.00872855	0.0157773	0.0131948	NA	NA
4208786210	4208786	condition_era group during day -365 through 0 days relative to index: Musculoskeletal and connective tissue disorder	-0.0900718	0.268137	0.262758	0.307486	0.338841	0.222222	0.175399	0.162606	0.209406	0.258065	0.235583	0.364027	0.389099	0.363703	0.379967	0.24487	0.260307	0.355442	0.38582	0.0857143	0.0767818
21602858409	21602858	drug_era group any time prior through 0 days relative to index: Beta-lactamase inhibitors	-0.0913675	0.0737909	0.0670534	0.00889165	0.00693383	0	4.85e-05	0.108901	0.105356	0.0645161	0.0298759	0.0116636	0.0129187	0.00546367	0.00407889	0.000727643	0.000477527	0.000100492	0.000483339	NA	NA
4214956802	4214956	observation during day -365 through 0 days relative to index: History of clinical finding in subject	-0.0936333	0.49271	0.4627	0.229115	0.230653	0	0.00932972	0.353058	0.469298	NA	NA	0.402087	0.398184	0.258565	0.255934	0.153133	0.155162	0.309316	0.316961	0.0285714	0.00143464
436096104	436096	condition_occurrence during day -30 through 0 days relative to index: Chronic pain	-0.093828	0.0353841	0.0429174	0.0136476	0.0144946	0.0444444	0.016842	0.0179015	0.0310276	0	0.00957816	0.048496	0.0414784	0.00634967	0.00892301	0.00582114	0.0067698	0.0153753	0.0161607	NA	NA
1322184409	1322184	drug_era group any time prior through 0 days relative to index: clopidogrel	-0.097339	0.173542	0.218805	0.0913978	0.123737	0.0222222	0.0985315	0.162606	0.218786	0.0322581	0.103077	0.0822591	0.0967873	0.184584	0.224344	0.104544	0.132477	0.0919506	0.124207	0	0.00527947
3037598704	3037598	measurement during day -30 through 0 days relative to index: Cholesterol esters/Cholesterol.total in Serum or Plasma	-0.0974902	0.149182	0.168991	NA	NA	NA	NA	NA	NA	NA	NA	NA	NA	NA	NA	NA	NA	NA	NA	NA	NA
19019112304	19019112	drug_exposure during day -30 through 0 days relative to index: Lorazepam 0.5 MG Oral Tablet	-0.0991447	0.0953058	0.0892448	0.00599669	0.00825827	NA	NA	0.0109398	0.0148658	NA	NA	0.00736648	0.0135776	0.0107797	0.0121011	0.00740377	0.00879824	0.00713496	0.0083907	NA	NA
21600985412	21600985	drug_era group during day -30 through 0 days relative to index: Platelet aggregation inhibitors excl. heparin	-0.0991698	0.423364	0.47681	0.0649297	0.102546	0.444444	0.313939	0.32173	0.414305	0.354839	0.328883	0.0791897	0.0909769	0.120644	0.159231	0.0957215	0.12841	0.0411014	0.0697089	0	0.0264547
375239212	375239	condition_era group during day -30 through 0 days relative to index: Degenerative brain disorder	-0.0992651	0.0352063	0.0429516	0.0177833	0.0199556	0.0222222	0.0173266	0.00696171	0.0286206	0.0645161	0.0152357	0.0675261	0.0807138	0.0776728	0.0884258	0.0139526	0.0182422	0.046729	0.0565525	0	0.00642718
436962210	436962	condition_era group during day -365 through 0 days relative to index: Insomnia	-0.100447	0.0453414	0.0527915	0.0357734	0.0436731	0.0666667	0.0237726	0.0159125	0.0247798	0.354839	0.177221	0.0552486	0.0704041	0.0304194	0.0323025	0.0291967	0.0322343	0.0425083	0.0514317	0.0285714	0.00918168
4214956804	4214956	observation during day -30 through 0 days relative to index: History of clinical finding in subject	-0.101538	0.364687	0.333979	0.1311	0.117649	0	0.00378035	0.188463	0.299759	NA	NA	0.178637	0.169441	0.114294	0.106391	0.0380375	0.0379323	0.170737	0.163211	0	0.000401699
4017107209	4017107	condition_era group any time prior through 0 days relative to index: Traumatic subdural hemorrhage	-0.101856	0.0323613	0.00613106	0.0250207	0.00406978	0.0222222	0.00155091	0.00596718	0.00612617	0	0.00193548	0.0448128	0.00843278	0.0583284	0.011198	0.0223932	0.00723938	0.0491408	0.0067045	0	0.00177895
19010309409	19010309	drug_era group any time prior through 0 days relative to index: Water	-0.103832	0.0256046	0.0246883	0.000206782	0.000515678	0	0.00104202	0.0188961	0.0193043	NA	NA	0.0092081	0.00439277	0.001329	0.00110303	0.000727643	0.000649175	0.000803939	0.000448554	NA	NA
4119499802	4119499	observation during day -365 through 0 days relative to index: Not for resuscitation	-0.104579	0.072724	0.0528207	0.00124069	0.000827311	NA	NA	0.0174043	0.0225737	NA	NA	0.0110497	0.00941782	0.00915535	0.00614707	0.000764025	0.000896825	0.00643151	0.00436836	0.0571429	0.0039596
318800209	318800	condition_era group any time prior through 0 days relative to index: Gastroesophageal reflux disease	-0.10904	0.24591	0.268917	0.202233	0.244068	0.0888889	0.0529492	0.242665	0.292094	0	0.00297767	0.37078	0.410484	0.221796	0.24219	0.187022	0.209751	0.237866	0.279927	0.0571429	0.0414897
4111709209	4111709	condition_era group any time prior through 0 days relative to index: Non-traumatic subdural hemorrhage	-0.121452	0.0263158	0.00484279	0.00930521	0.000997967	0	0.00394998	0.00298359	0.00138077	0	0.00297767	0.0110497	0.00131783	0.00945068	0.00167752	0.0132431	0.00297671	0.0112552	0.00151044	0	0.00195111
19076714410	19076714	drug_era group during day -365 through 0 days relative to index: Dibasic potassium phosphate	-0.122602	0.0275605	0.0181544	NA	NA	NA	NA	0.00895077	0.00497289	0	0.00729529	0	3.33e-05	NA	NA	0	3.04e-06	NA	NA	NA	NA
3038553704	3038553	measurement during day -30 through 0 days relative to index: Body mass index	-0.124083	0.663762	0.669301	0.00227461	0.00230757	0.0222222	0.0237241	NA	NA	0	0.0654591	NA	NA	0	4.6e-06	NA	NA	NA	NA	0.0857143	0.0647309
4301699212	4301699	condition_era group during day -30 through 0 days relative to index: Neuropathy	-0.131108	0.0921053	0.10613	0.0839537	0.115178	0	0.0702515	0.0427648	0.0810422	0.16129	0.148983	0.0890117	0.10731	0.0680744	0.0788663	0.036364	0.042137	0.0869259	0.120134	0	0.00596809
21600055409	21600055	drug_era group any time prior through 0 days relative to index: Aluminium compounds	-0.131886	0.152383	0.150362	0.000413565	0.000916349	0	0.000193864	0.0114371	0.0109985	0	0.00476427	0.00613874	0.00732128	0.000738334	0.000608962	0.00398385	0.00410248	0.000803939	0.00113511	0	0.000401699
21600960412	21600960	drug_era group during day -30 through 0 days relative to index: ANTITHROMBOTIC AGENTS	-0.136315	0.519915	0.559931	0.147436	0.183897	0.488889	0.411041	0.477374	0.522883	0.354839	0.390422	0.132597	0.153008	0.251329	0.275223	0.179546	0.197568	0.0813989	0.109257	0	0.0277172
2617452802	2617452	observation during day -365 through 0 days relative to index: Hospital observation service, per hour	-0.138393	0.0901494	0.107584	0.0316377	0.0700654	NA	NA	0.0512183	0.078725	NA	NA	0.0926949	0.115117	0.0378027	0.0506748	0.0295423	0.0336332	NA	NA	NA	NA
4154790704	4154790	measurement during day -30 through 0 days relative to index: Diastolic blood pressure	-0.140763	0.157361	0.150039	NA	NA	0.0666667	0.0979499	NA	NA	NA	NA	NA	NA	NA	NA	NA	NA	NA	NA	0.371429	0.317916
432867212	432867	condition_era group during day -30 through 0 days relative to index: Hyperlipidemia	-0.145004	0.417496	0.423354	0.245037	0.268746	0.0666667	0.125309	0.224267	0.369496	0.354839	0.449429	0.271946	0.278768	0.196988	0.194047	0.0842065	0.0907456	0.309215	0.340258	0.0285714	0.0102146
4176969209	4176969	condition_era group any time prior through 0 days relative to index: Sequelae of cardiovascular disorders	-0.146987	0.1266	0.109704	0.175352	0.0903142	0.133333	0.0800174	0.073098	0.12547	0	0.00173697	0.225292	0.235878	0.141465	0.111401	0.0684712	0.0855015	0.104814	0.100152	0	0.000573855
2313869504	2313869	procedure_occurrence during day -30 through 0 days relative to index: Echocardiography, transthoracic, real-time with image documentation (2D), includes M-mode recording, when performed, complete, with spectral Doppler echocardiography, and with color flow Doppler echocardiography	-0.148884	0.138691	0.133299	0.13627	0.155939	NA	NA	0.232223	0.273969	NA	NA	0.169429	0.140489	0.123892	0.126062	0.0516081	0.0486685	0.142599	0.151362	NA	NA
4132091209	4132091	condition_era group any time prior through 0 days relative to index: Acute nervous system disorder	-0.152017	0.134424	0.172555	0.181141	0.289733	0.2	0.109461	0.050721	0.107446	0.0645161	0.0437221	0.169429	0.217229	0.237301	0.308479	0.088063	0.130019	0.204201	0.29212	0.171429	0.146964
1113346304	1113346	drug_exposure during day -30 through 0 days relative to index: Aspirin 81 MG Chewable Tablet	-0.153298	0.011202	0.0178197	0.000413565	0.00085699	NA	NA	0	0.000793546	NA	NA	0.00368324	0.00426631	0.000295334	0.000376867	0.00287419	0.00383238	0.000602954	0.00100696	NA	NA
1331270409	1331270	drug_era group any time prior through 0 days relative to index: Dipyridamole	-0.153659	0.0161807	0.033253	0.0217122	0.0313562	0.0444444	0.0310425	0.024366	0.0430049	0.0322581	0.00466501	0.0331492	0.0333318	0.0685174	0.0779011	0.0063305	0.011289	0.00803939	0.0159191	0	0.00200849
3012888704	3012888	measurement during day -30 through 0 days relative to index: BP diastolic	-0.172471	0.717994	0.73362	0.00165426	0.00189206	NA	NA	NA	NA	0	0.0654591	NA	NA	0	4.6e-06	NA	NA	NA	NA	NA	NA
373503104	373503	condition_occurrence during day -30 through 0 days relative to index: Transient cerebral ischemia	-0.177649	0.0931721	0.124405	0.134202	0.227266	0.0222222	0.0327388	0.0154152	0.0490623	0.0322581	0.0319603	0.101903	0.13143	0.140284	0.194309	0.0271775	0.0458938	0.154758	0.224797	0.0285714	0.0314473
381316209	381316	condition_era group any time prior through 0 days relative to index: Cerebrovascular accident	-0.18096	0.0231152	0.0405537	0.00330852	0.0017956	0.2	0.137256	0	0.00116387	0	0.000843672	0.00306937	0.002629	0.002215	0.00115818	0.000363822	0.000273842	0.00331625	0.00183632	0.285714	0.39355
3045980702	3045980	measurement during day -365 through 0 days relative to index: Pulse intensity of Unspecified artery palpation	-0.184793	0.690967	0.703592	NA	NA	NA	NA	NA	NA	NA	NA	NA	NA	NA	NA	NA	NA	NA	NA	NA	NA
4029498209	4029498	condition_era group any time prior through 0 days relative to index: Seizure disorder	-0.190108	0.0558321	0.0513018	0.0630687	0.0487223	0.0888889	0.0523676	0.0467429	0.0620817	0.16129	0.0392556	0.119705	0.125553	0.0416421	0.0379532	0.0350178	0.0390796	0.0587881	0.0489784	0.0285714	0.0336279
